# Supplementary material for: Inefficient transfer of diatoms through the subpolar Southern Ocean twilight zone
Source: Nat Geosci. 2024 Nov 28;18(1):72–7. doi: 10.1038/s41561-024-01602-2 (PMC11732746; doi:10.1038/s41561-024-01602-2)
Supplement: Supplementary file 2 — Supplementary Table 1: metadata for all MSC deployments; Table 2: satellite-derived net primary production (NPP) outputs from the vertically generalized production model (VGPM); Table 3: marine snow catcher particulate concentrations, split by particulate fraction (suspended, slow-sinking, fast-sinking) for chlorophyll-a, particulate organic carbon (μg l−1) and biogenic silica (μmol l−1); Table 4: marine snow catcher particulate fluxes, split by fraction (slow-sinking, fast-sinking, total) for chlorophyll-a, particulate organic carbon (mg m−2 d−1) and biogenic silica (mmol m−2 d−1); and Table 5: statistical outputs of linear models used to compute b values. [file 41561_2024_1602_MOESM2_ESM.xlsx]

## Sheet: Descriptions
Table S1: Metadata for all MSC deployments.
Table S2: Satellite derived Net Primary Production (NPP) outputs from the Vertically Generalised Production Model (VGPM).
Table S3: Marine Snow Catcher particulate concentrations, split by particulate fraction (suspended, slow-sinking, fast-sinking) for Chlorophyll a, Particulate Organic Carbon (μg L-1), and Biogenic Silica (μmol L-1).
Table S4: Marine Snow Catcher particulate fluxes, split by fraction (slow-sinking, fast-sinking, total) for Chlorophyll a, Particulate Organic Carbon (mg m-2 d-1), and Biogenic Silica (mmol m-2 d-1).
Table S5: Statistical outputs of linear models used to compute b-values.

## Sheet: Table S1
Occupation	Deployment Depth (m)	Date	Latitude (°N)	Longitude (°E)	Method flag	Vtray* (L)	Excluded
P3A	60	2017-11-16	-52.695	-40.1306						Comment:
P3A	100	2017-11-16	-52.695	-40.1306						Method flags indicate a larger volume (Vtray) was sampled from both the particle collection tray and surrounding water, and additional water sampled during time-zero sampling results in a VMSC of 90 L as opposed to 95 L (see methods). A number of MSC deployments from the same depth were not included in the flux profiles of the study so as to avoid weighting flux attenuation coefficients to a sing…
P3A	150	2017-11-16	-52.695	-40.1306
P3A	60	2017-11-18	-52.7061	-40.0036
P3A	150	2017-11-18	-52.7072	-40.1703
P3A	100	2017-11-18	-52.7072	-40.1703
P3A	500	2017-11-18	-52.7072	-40.1703
P3A	250	2017-11-18	-52.7072	-40.1703
P3A	65	2017-11-20	-52.7608	-40.2106
P3A	60	2017-11-20	-52.7608	-40.2106
P3A	500	2017-11-20	-52.7608	-40.2106
P3A	150	2017-11-20	-52.7811	-40.3594
P3A	100	2017-11-20	-52.7811	-40.3594
P3A	150	2017-11-21	-52.7525	-40.2072
P3A	500	2017-11-21	-52.7525	-40.2064
P3A	50	2017-11-21	-52.7525	-40.2064
P3A	100	2017-11-21	-52.7525	-40.2064
P3A	1000	2017-11-21	-52.7028	-40.1439
P2	70	2017-11-24	-56.4019	-41.2
P2	110	2017-11-25	-56.6333	-40.9258
P2	500	2017-11-25	-56.6333	-40.9258
P2	250	2017-11-25	-56.6336	-40.9261
P2	70	2017-11-25	-56.6336	-40.9261
P2	160	2017-11-25	-56.6333	-40.9258
P3B	250	2017-11-29	-52.6586	-40.2719
P3B	160	2017-11-29	-52.6586	-40.2719
P3B	70	2017-11-29	-52.6586	-40.2719
P3B	110	2017-11-30	-52.7147	-40.0828
P3B	70	2017-11-30	-52.7078	-40.1036
P3B	500	2017-11-30	-52.7078	-40.1036
P3B	250	2017-11-30	-52.7078	-40.1036
P3B	70	2017-11-30	-52.7078	-40.1036
P3B	110	2017-12-01	-52.7111	-40.1094
P3B	500	2017-12-01	-52.7089	-40.1022
P3B	150	2017-12-01	-52.7089	-40.1022
P3B	100	2017-12-01	-52.7089	-40.1008
P3B	250	2017-12-02	-52.7039	-40.2625
P3B	160	2017-12-02	-52.7039	-40.2625
P3B	110	2017-12-02	-52.7039	-40.2542
P3B	70	2017-12-02	-52.7039	-40.2542
P3B	30	2017-12-04	-52.6903	-40.3511
P3B	500	2017-12-05	-52.7236	-40.3322
P3B	170	2017-12-05	-52.7236	-40.3322
P3B	80	2017-12-05	-52.7236	-40.3322
P3C	500	2017-12-09	-52.7239	-40.3347
P3C	150	2017-12-09	-52.7239	-40.3347
P3C	60	2017-12-09	-52.7239	-40.3347
P3C	250	2017-12-09	-52.7239	-40.3347
P3C	160	2017-12-10	-52.6675	-40.2711
P3C	110	2017-12-10	-52.6675	-40.2711
P3C	70	2017-12-10	-52.6675	-40.2711
P3C	30	2017-12-10	-52.6675	-40.2711
P3C	500	2017-12-15	-52.7028	-39.9606
P3C	165	2017-12-15	-52.7028	-39.9608
P3C	75	2017-12-15	-52.7028	-39.9606
P3C	30	2017-12-15	-52.7028	-39.9606
OOI1	220	2019-12-06	-54.42	-89.13
OOI1	110	2019-12-06	-54.42	-89.13
TS1	80	2019-12-09	-59.96	-89.13
TS1	180	2019-12-09	-59.96	-89.12
TS1	400	2019-12-09	-59.97	-89.12
TN1	80	2019-12-11	-57	-89.13
TN1	400	2019-12-11	-57.01	-89.14
TN1	130	2019-12-11	-57.01	-89.14
OOI2	80	2019-12-14	-54.43	-89.11
OOI2	180	2019-12-14	-54.43	-89.11
OOI2	700	2019-12-14	-54.43	-89.11
TS2	100	2019-12-17	-59.96	-89.12
TS2	200	2019-12-17	-59.96	-89.12
TS2	400	2019-12-17	-59.96	-89.12
TS2	750	2019-12-17	-59.96	-89.12
TN2	30	2019-12-20	-57.01	-89.15
TN2	130	2019-12-20	-57.01	-89.15
TN2	400	2019-12-20	-57.01	-89.15
TN2	750	2019-12-20	-57.02	-89.16
OOI3	50	2019-12-22	-54.42	-89.13
OOI3	150	2019-12-22	-54.42	-89.13
OOI3	400	2019-12-22	-54.42	-89.13
OOI3	750	2019-12-22	-54.42	-89.13
TS3	140	2019-12-27	-59.97	-89.13
TS3	400	2019-12-27	-59.97	-89.12
TS3	50	2019-12-27	-59.97	-89.12
TN3	30	2019-12-29	-57.03	-89.13
TN3	130	2019-12-29	-57.03	-89.13
TN3	750	2019-12-29	-57.04	-89.13
TS4	50	2019-12-30	-59.98	-89.13
TS4	150	2019-12-30	-59.98	-89.12
TS4	400	2019-12-30	-59.98	-89.12
TS4	750	2019-12-30	-59.99	-89.12
TS4	130	2019-12-31	-59.98	-89.13	Ptray*	2.6	Y
TS4	130	2019-12-31	-59.98	-89.13	Ptray*	2.6	Y
TS4	130	2019-12-31	-59.98	-89.13	Ptray*	2.6	Y
TS4	130	2019-12-31	-59.98	-89.13			Y
TS4	130	2019-12-31	-59.99	-89.13			Y
TS4	130	2019-12-31	-59.99	-89.13			Y
OOI4	70	2020-01-03	-54.42	-89.13
OOI4	170	2020-01-03	-54.42	-89.13
OOI4	750	2020-01-03	-54.42	-89.13
OOI4	400	2020-01-03	-54.42	-89.13
TN4	80	2020-01-04	-57	-89.13
TN4	180	2020-01-04	-57	-89.13
TN4	400	2020-01-04	-57	-89.13
TN4	750	2020-01-04	-57	-89.13
TN4	180	2020-01-05	-57	-89.13	Ptray*	2.6
TN4	180	2020-01-05	-57	-89.13	Ptray*	2.64
TN4	180	2020-01-05	-57	-89.13	Ptray*	2.58
TN4	180	2020-01-05	-57	-89.13	Ptray*	2.42	Y
TN4	180	2020-01-05	-57	-89.13	Ptray*	2.58	Y
TN4	180	2020-01-05	-57	-89.13	Ptray*	2.64	Y
TN4	180	2020-01-05	-57	-89.13	Ptray*	2.58	Y
TN4	180	2020-01-05	-57	-89.13	Ptray*	2.42	Y
TN4	180	2020-01-05	-57	-89.13	Ptray*	2.6	Y
TN4	180	2020-01-05	-57	-89.13	Ptray*	2.64	Y
TN4	180	2020-01-05	-57	-89.13	Ptray*	2.58	Y
TN4	180	2020-01-05	-57	-89.13	Ptray*	2.42	Y

## Sheet: Table S2
Date	Site	Satellite NPP (mg C m-2 d-1)
2017-09-30	P3	298.005				Comment:
2017-10-08	P3	554.822				Satellite derived Net Primary Production (NPP) outputs from the Vertically Generalised Production Model (VGPM). Mean VGPM model (1/12° grid spacing) outputs for 8-day composites of 0.2° boxes around each study region. The standard VGPM NPP product was downloaded from the Oregon State University “Ocean Productivity” website (http://www.science.oregonstate.edu/ocean.productivity/) and is based on M…
2017-10-16	P3	612.359
2017-10-24	P3	551.073
2017-11-01	P3	497.043
2017-11-09	P3	1091.89
2017-11-17	P3	1175.63
2017-11-25	P3	1366.21
2017-12-03	P3	1004.31
2017-12-11	P3	918.217
2017-12-19	P3	944.163
2017-12-27	P3	1071.35
2018-01-04	P3	1128.44
2019-10-24	OOI	216.345
2019-11-01	OOI	156.654
2019-11-09	OOI	225.15
2019-11-17	OOI	241.052
2019-11-25	OOI	269.908
2019-12-03	OOI	267.197
2019-12-11	OOI	280.433
2019-12-19	OOI	319.89
2019-12-27	OOI	327.543
2020-01-01	OOI	307.25
2020-01-09	OOI	303.837
2020-01-17	OOI	346.268
2020-01-25	OOI	292.294
2019-10-24	TN	215.975
2019-11-01	TN	238.887
2019-11-09	TN	278.501
2019-11-17	TN	479.341
2019-11-25	TN	598.967
2019-12-03	TN	720.297
2019-12-11	TN	1155.32
2019-12-19	TN	739.719
2019-12-27	TN	474.501
2020-01-01	TN	375.384
2020-01-09	TN	308.211
2020-01-17	TN	318.441
2020-01-25	TN	360.607
2019-10-24	TS	151.971
2019-11-01	TS	256.3
2019-11-09	TS	525.73
2019-11-17	TS	562.064
2019-11-25	TS	513.141
2019-12-03	TS	501.68
2019-12-11	TS	620.881
2019-12-19	TS	942.864
2019-12-27	TS	755.708
2020-01-01	TS	380.869
2020-01-09	TS	308.47
2020-01-17	TS	338.512
2020-01-25	TS	286.468

## Sheet: Table S3
Occupation	Deployment Depth (m)	Suspended				Slow sinking				Fast sinking
		Chl (μg L-1)	BSi (μmol L-1)	POC (μg L-1)	POC C.S.U. (μg L-1)	Chl (μg L-1)	BSi (μmol L-1)	POC (μg L-1)	POC C.S.U. (μg L-1)	Chl (μg L-1)	BSi (μmol L-1)	POC (μg L-1)	POC C.S.U. (μg L-1)
P3A	60	3.05	10.56	218.36	NA	0.130526	0.19681	21.9805	NA	0.195044	2.04	12.4904	NA
P3A	100	4.74	12.62	272.31	NA	-0.064	-0.121506	0.460775	NA	0.406621	3.04547	27.2303	NA
P3A	150	0.22	1.52	58.42	NA	0.0269474	0.126053	10.3205	NA	0.0379163	0.316533	4.10393	NA
P3A	60	3.9	13.37	220.4	NA	0.133895	0.47038	13.7826	NA	0.302989	2.43175	21.3987	NA
P3A	150	NA	2.11	18.29	NA	NA	0.0340143	6.00005	NA	0.038128	0.324463	4.34751	NA
P3A	100	NA	6.1	51	NA	NA	-0.232643	6.52	NA	0.0627848	1.28384	13.39	NA
P3A	500	NA	0.65	38.95	NA	NA	0.00181895	1.12981	NA	0.00868914	0.154195	3.00632	NA
P3A	250	NA	1.19	16.21	NA	NA	-0.0176327	5.12138	NA	0.0181147	0.248126	7.00198	NA
P3A	65	2.18	7.18	137.91	NA	0.0614737	0.24745	11.8973	NA	0.15853	2.85266	21.2671	NA
P3A	60	3.59	9.87	174.6	NA	0.129684	0.111392	34.6108	NA	0.217179	2.37569	10.9951	NA
P3A	500	0.16	0.92	20.58	NA	-0.00252632	0.00393026	-0.261404	NA	0.00425024	0.235267	8.00722	NA
P3A	150	0.04	1.94	11.9	NA	0.0168421	0.0291941	8.22749	NA	0.019221	0.118514	3.04494	NA
P3A	100	1.27	6.29	116.97	NA	0.032	0.125307	8.63899	NA	0.0352386	0.195259	12.1038	NA
P3A	150	0.18	1.61	32.91	NA	0.00926316	0.0745587	10.3718	NA	0.0203311	0.508652	3.99994	NA
P3A	500	0.16	1.26	24.11	NA	-0.00336842	-0.0132056	3.70438	NA	0.0192308	0.0714919	5.19004	NA
P3A	50	4.05	9.98	218.41	NA	0.186105	0.0803429	46.4396	NA	0.307765	2.14839	29.6249	NA
P3A	100	0.47	3.46	13.66	NA	0.0202105	0.210107	18.5167	NA	0.0846397	0.528551	6.2678	NA
P3A	1000	NA	NA	26.41	NA	NA	NA	-1.16669	NA	NA	NA	4.68931	NA
P2	70	1.17	5.69	92.35	NA	0.0547368	0.367248	14.4327	NA	-0.00949367	0.524183	12.5368	NA
P2	110	0.14	1.38	25.58	NA	0.00168421	0.0512396	1.99352	NA	0.0116553	0.253962	5.01505	NA
P2	500	0.04	0.83	21.81	NA	0	-0.0171705	1.25572	NA	0.00343233	0.0640131	2.09348	NA
P2	250	0.04	1.34	5.27	NA	0.00421053	0.0125869	3.49352	NA	-0.000693768	0.140514	1.92119	NA
P2	70	0.74	5.38	93.83	NA	0.0555789	0.37052	6.26309	NA	0.0240944	0.465675	8.82861	NA
P2	160	0.07	1.05	20.05	NA	0.00589474	0.0594434	2.74257	NA	0.0051631	0.125714	2.64456	NA
P3B	250	0.15	1.28	32.38	NA	0	-0.0031104	0.991175	NA	0.0322529	0.215051	6.22728	NA
P3B	160	0.29	2.33	46.18	NA	0.00336842	0.0276298	5.17862	NA	0.026446	0.493085	6.58808	NA
P3B	70	3.14	9.26	94.66	NA	0.118737	0.226459	17.7856	NA	0.288841	2.0879	20.9459	NA
P3B	110	NA	4.41	35.47	NA	NA	-0.00200084	8.84291	NA	NA	1.24472	27.0183	NA
P3B	70	2.84	7.01	207.37	NA	-0.0109474	-0.10268	3.75977	NA	0.187439	0.970681	20.1099	NA
P3B	500	0.07	0.9	38.81	NA	0	0.0167161	-0.972158	NA	0.0097371	0.0980686	2.54699	NA
P3B	250	0.17	1.43	23.99	NA	0.00505263	0.0493754	2.70197	NA	0.00900682	0.20819	2.6384	NA
P3B	70	2.72	7.07	221.02	NA	0.0202105	0.134966	10.205	NA	0.0494158	0.485432	9.81005	NA
P3B	110	0.3	2.78	40.85	NA	0.000842105	-0.0126963	12.0498	NA	0.0374209	0.406539	3.74212	NA
P3B	500	0.08	0.01	39.36	NA	0.000842105	0.077469	9.55376	NA	0.00696689	0.0886665	2.18149	NA
P3B	150	0.27	2.3	52.75	NA	0.00336842	0.0203722	-3.04	NA	0.0117843	0.174138	0.753484	NA
P3B	100	0.37	2.44	11.61	NA	0.00673684	0.0358333	5.82144	NA	0.0318987	0.607149	4.40674	NA
P3B	250	0.2	2.02	24.23	NA	-0.00336842	-0.0321954	2.98583	NA	0.00825706	0.234543	3.48241	NA
P3B	160	0.27	1.97	11.96	NA	-0.00336842	0.0481475	1.88308	NA	0.00703262	0.18358	5.03432	NA
P3B	110	0.26	2.47	47.77	NA	0.00757895	0.0388163	3.64909	NA	0.0262683	0.259455	4.96856	NA
P3B	70	1.99	5.6	185.23	NA	0.0185263	0.137713	6.41867	NA	0.0905161	0.52325	12.5713	NA
P3B	30	1.54	4.57	145.47	NA	0.0277895	0.0116595	11.9605	NA	NA	0.922926	10.8764	NA
P3B	500	0.71	2.76	42.37	NA	-0.00842105	0.136239	5.97472	NA	NA	0.213897	3.06569	NA
P3B	170	0.18	1.92	15.05	NA	0.00336842	0.0901836	3.42494	NA	NA	0.20104	11.3428	NA
P3B	80	0.73	4.41	47.92	NA	0.0345263	0.238646	7.9561	NA	NA	0.24193	3.47538	NA
P3C	500	0.07	0.87	20.5	NA	-0.00168421	0.00787621	0.734697	NA	0.00432327	0.106578	2.36397	NA
P3C	150	0.09	1.49	29.38	NA	0.000842105	-0.000981895	0.681512	NA	0.00730282	0.231664	5.3122	NA
P3C	60	2.23	7.28	159.18	NA	0.0572632	0.262476	28.7685	NA	NA	1.62623	11.2112	NA
P3C	250	0.08	1.33	21.69	NA	0.00252632	0.00118232	2.43552	NA	NA	0.173118	4.68732	NA
P3C	160	0.12	1.9	14.88	NA	-0.000842105	0.103843	3.52733	NA	0.00891675	0.443114	9.79507	NA
P3C	110	0.23	2.45	37.03	NA	0.00336842	0.0398526	4.23271	NA	0.023481	0.453012	9.18247	NA
P3C	70	1.43	5.33	118.45	NA	0.186947	0.360333	43.8754	NA	-0.00223953	0.384693	-1.26363	NA
P3C	30	1.45	4.35	142.64	NA	-0.0421053	0.282846	15.1712	NA	0.0735029	0.464196	9.47132	NA
P3C	500	NA	0.9	7.47	NA	NA	-0.0134055	0.202033	NA	NA	NA	1.21576	NA
P3C	165	0.1	1.91	9.27	NA	0.0151579	0.0120598	0.879097	NA	0.00945716	0.159043	0.836667	NA
P3C	75	0.46	3.56	21.4	NA	0.309895	0.0914931	1.39031	NA	-0.0731013	0.830069	2.22419	NA
P3C	30	1.72	4.93	72.09	NA	0.170105	0.126781	2.57459	NA	0.00943525	0.447219	5.01273	NA
OOI1	220	0.0611	0.0812	38.7411	4.4348	0.00366316	0.00365912	5.79186	1.92946	NA	NA	6.49065	1.02657
OOI1	110	0.2912	0.2008	45.224	4.2615	0.00441263	0.00200421	5.67539	0.436166	0.00165531	0.022982	2.64051	0.32832
TS1	80	0.5264	1.5262	55.4181	7.0389	0.00101895	0.0331453	2.15899	1.00613	0.0617283	0.352963	6.76691	1.73816
TS1	180	0.0398	0.3186	30.4297	5.534	0.0021979	0.02256	3.3321	0.573025	0.00121957	0.0514679	4.085	1.35976
TS1	400	0.0393	0.3916	26.5695	6.5073	-0.000808421	-0.00413474	4.22579	1.2012	0.000540409	0.030964	0.876923	0.357406
TN1	80	0.3033	0.5248	59.1916	2.1866	0.00559158	0.00887579	3.19659	1.68082	0.00261685	0.0638851	2.72481	1.70254
TN1	400	0.0061	0.1181	35.0141	11.7294	0.00056421	0.00163368	0.0728084	0.999488	0.000245862	0.0142819	4.73775	0.241546
TN1	130	0.1456	0.1997	49.2279	2.5396	0.00330947	0.00121263	3.8628	1.8729	0.00434031	0.0533788	5.96625	0.61835
OOI2	80	0.3505	0.7015	69.2021	2.2416	0.00788211	-0.0245389	5.52917	0.3856	0.000966407	0.0445643	3.61094	0.781774
OOI2	180	0.1363	0.0716	30.91	4.5627	0.00222316	0.00915368	3.68036	0.63052	0.000399221	0.0117186	1.43245	0.560769
OOI2	700	0.004	0.0679	27.6718	5.0619	0.000210526	0.00202947	0.223823	0.449907	0.000226387	0.00356865	1.9742	0.34091
TS2	100	0.5865	0.5944	65.4476	6.3409	-0.00124632	0.165162	2.27592	0.586519	0.0333666	0.359915	9.94202	0.910903
TS2	200	0.082	0.6921	33.5778	4.642	0.00431158	0.0216926	1.40338	0.670574	0.00199854	0.0851095	3.51357	0.284262
TS2	400	0.0527	0.3735	24.0616	1.9431	-0.000387368	0.0249853	1.03509	0.424439	0.000384615	0.0223661	4.23203	0.621395
TS2	750	0.023	0.2442	18.5951	1.6612	-0.000421053	0.00342737	2.03713	0.484468	0.00025073	0.0186441	1.4805	0.210652
TN2	30	1.3827	1.7574	152.622	25.4915	-0.00965895	0.0433347	11.6548	2.26781	0.0241699	0.0568281	1.75128	0.553691
TN2	130	0.8928	3.0899	73.6885	1.6893	-0.00698105	0.0124884	5.08924	0.320237	0.0133276	0.211879	5.58898	1.74485
TN2	400	0.0613	0.3894	32.9969	1.7552	0.00149895	0.00282105	1.49924	0.653171	0.000954236	0.0371665	2.57739	0.408728
TN2	750	0.0108	0.1488	43.4393	1.7593	-0.000126316	0	-0.205373	0.216039	7.30282e-05	0.01463	1.46447	0.166785
OOI3	50	0.4955	0.7694	80.8869	5.9063	-0.0204632	-0.0430989	-2.05741	0.517412	0.00234421	0.0381475	3.0949	0.499768
OOI3	150	0.2833	0.1727	37.6541	3.2655	0.0188884	0.0564884	9.48056	0.832306	0.00593963	0.0962342	3.77378	0.475009
OOI3	400	0.0191	0.075	28.1963	1.6909	-0.0008	0.00245895	0.640429	0.200428	0.000686465	0.0118768	2.6961	0.251929
OOI3	750	0.0054	0.0772	19.6868	2.332	3.36842e-05	0.000101053	1.26611	0.428215	0.00010224	0.0149245	2.27492	0.196424
TS3	140	0.1312	1.4328	34.7679	1.7558	0.0101642	0.0234358	3.7399	0.71458	-0.0049148	0.00501217	2.37768	0.258006
TS3	400	0.0261	0.4737	33.3059	2.2651	0.00263579	0.0181053	1.49376	0.514282	0.00359056	0.0502945	2.61248	0.349241
TS3	50	1.171	4.3066	117.496	3.2747	-0.0125474	0.0100884	3.77999	2.29141	0.0394012	0.478016	10.3199	0.685992
TN3	30	0.5112	0.6952	117.265	8.7702	0.00965895	0.0524716	10.3673	1.99155	0.00637293	0.0905161	9.32378	1.16716
TN3	130	0.6612	2.8048	63.6274	2.1926	0.0108968	0.0740884	3.55044	0.612822	0.0136441	0.186633	5.19743	0.836264
TN3	750	0.0203	0.1823	35.1487	2.3525	-0.000597895	-0.000429474	-0.316312	0.308571	0.000460078	0.0202629	2.76078	0.219837
TS4	50	1.4144	4.212	121.168	4.2402	0.00154105	0.165095	12.7488	1.23725	0.0314825	0.479411	8.95828	0.378106
TS4	150	0.1219	1.3584	36.7369	4.1122	0.00915368	0.0254232	5.06606	0.712882	0.00394109	0.177459	5.82914	1.11041
TS4	400	0.29	1.30896	71.4213	1.7231	0.00609975	0.036065	0.0586105	0.27	0.00441916	0.124081	5.29309	1.43
TS4	750	0.0175	0.3255	44.5277	5.0676	0.000741053	0.00569263	-0.0781642	0.902872	0.000333496	0.029871	3.00926	0.495444
OOI4	70	0.4646	1.5583	91.8283	4.8659	0.0155032	0.00602947	8.4944	1.09592	0.00540652	0.131534	6.95615	1.69972
OOI4	170	0.1439	0.1855	33.0534	2.9874	0.00199579	0.00592842	1.88019	0.769438	0.00118793	0.0405745	6.78416	0.266127
OOI4	750	0.0174	NA	23.2706	1.6919	-0.000656842	NA	0.604749	0.230582	0.000525803	NA	3.58712	1.4394
OOI4	400	0.0073	0.1593	24.7641	4.0942	0.000412632	-0.00422737	0.757339	0.371629	0.000537975	0.015112	3.62851	0.719594
TN4	80	0.7894	2.6528	76.8259	2.0421	0.0104084	0.172051	14.3653	3.0736	0.0064776	0.085	8.83511	1.32337
TN4	180	0.1609	1.1201	34.8026	1.9016	-0.000151579	0.0106863	1.97002	0.261668	0.00221032	0.051463	3.50422	0.686038
TN4	400	0.0203	0.2272	22.8221	3.2426	0.000690526	0.0225011	1.86913	0.59523	0.000279942	0.0131646	2.19261	0.253122
TN4	750	0.01	0.3678	17.1358	1.9636	4.21053e-05	-0.0126737	3.85995	1.3528	6.57254e-05	0.00933301	0.537868	0.433132
TN4	180	0.2021	0.8852	42.5666	3.5768	0.00229333	0.144942	2.04346	0.707085	0.00547444	0.0794733	6.50953	0.483231
TN4	180	0.1886	1.2496	38.3693	7.5347	0.000373333	0.0447644	5.14225	1.29326	0.00391013	0.0737821	4.3362	0.592854
TN4	180	0.213	1.4586	36.586	1.663	0.000471111	0.0202578	2.5853	0.297494	0.0049192	0.0821587	3.51675	0.225376

## Sheet: Table S4
Occupation	Deployment Depth (m)	Slow sinking				Fast sinking				Total sinking
		Chl (mg m-2 d-1)	BSi (mmol m-2 d-1)	POC (mg m-2 d-1)	POC C.S.U. (mg m-2 d-1)	Chl (mg m-2 d-1)	BSi (mmol m-2 d-1)	POC (mg m-2 d-1)	POC C.S.U. (mg m-2 d-1)	Chl (mg m-2 d-1)	BSi (mmol m-2 d-1)	POC (mg m-2 d-1)	POC C.S.U. (mg m-2 d-1)
P3A	60	2.48	3.73939	417.629	NA	11.7026	122.4	749.425	NA	14.1826	126.139	1167.05	NA
P3A	100	-1.216	-2.30861	8.75472	NA	24.3973	182.728	1633.82	NA	23.1813	180.419	1642.57	NA
P3A	150	0.512	2.39501	196.089	NA	2.27498	18.992	246.236	NA	2.78698	21.387	442.325	NA
P3A	60	2.544	8.93722	261.869	NA	18.1794	145.905	1283.92	NA	20.7234	154.842	1545.79	NA
P3A	150	NA	0.646272	114.001	NA	2.28768	19.4678	260.85	NA	NA	20.1141	374.851	NA
P3A	100	NA	-4.42022	123.88	NA	3.76709	77.0305	803.4	NA	NA	72.6103	927.28	NA
P3A	500	NA	0.03456	21.4664	NA	0.521349	9.25169	180.379	NA	NA	9.28625	201.845	NA
P3A	250	NA	-0.335021	97.3063	NA	1.08688	14.8875	420.119	NA	NA	14.5525	517.425	NA
P3A	65	1.168	4.70154	226.049	NA	9.51178	171.159	1276.02	NA	10.6798	175.861	1502.07	NA
P3A	60	2.464	2.11645	657.605	NA	13.0307	142.541	659.704	NA	15.4947	144.658	1317.31	NA
P3A	500	-0.048	0.0746749	-4.96668	NA	0.255015	14.116	480.433	NA	0.207015	14.1907	475.467	NA
P3A	150	0.32	0.554688	156.322	NA	1.15326	7.11087	182.696	NA	1.47326	7.66556	339.019	NA
P3A	100	0.608	2.38084	164.141	NA	2.11431	11.7156	726.226	NA	2.72231	14.0964	890.367	NA
P3A	150	0.176	1.41661	197.065	NA	1.21986	30.5191	239.996	NA	1.39586	31.9357	437.061	NA
P3A	500	-0.064	-0.250906	70.3832	NA	1.15385	4.28951	311.403	NA	1.08985	4.03861	381.786	NA
P3A	50	3.536	1.52652	882.353	NA	18.4659	128.904	1777.5	NA	22.0019	130.43	2659.85	NA
P3A	100	0.384	3.99203	351.817	NA	5.07838	31.7131	376.068	NA	5.46238	35.7051	727.885	NA
P3A	1000	NA	NA	-22.1671	NA	NA	NA	281.359	NA	NA	NA	259.191	NA
P2	70	1.04	6.97771	274.221	NA	-0.56962	31.451	752.207	NA	0.47038	38.4287	1026.43	NA
P2	110	0.032	0.973552	37.8768	NA	0.699318	15.2377	300.903	NA	0.731318	16.2113	338.78	NA
P2	500	0	-0.32624	23.8587	NA	0.20594	3.84079	125.609	NA	0.20594	3.51455	149.468	NA
P2	250	0.08	0.239152	66.3768	NA	-0.0416261	8.43081	115.272	NA	0.0383739	8.66996	181.648	NA
P2	70	1.056	7.03987	118.999	NA	1.44567	27.9405	529.716	NA	2.50167	34.9804	648.715	NA
P2	160	0.112	1.12942	52.1087	NA	0.309786	7.54284	158.674	NA	0.421786	8.67226	210.782	NA
P3B	250	0	-0.0590976	18.8323	NA	1.93518	12.9031	373.637	NA	1.93518	12.844	392.469	NA
P3B	160	0.064	0.524966	98.3938	NA	1.58676	29.5851	395.285	NA	1.65076	30.11	493.679	NA
P3B	70	2.256	4.30272	337.927	NA	17.3305	125.274	1256.76	NA	19.5865	129.577	1594.68	NA
P3B	110	NA	-0.038016	168.015	NA	NA	74.6833	1621.1	NA	NA	74.6452	1789.11	NA
P3B	70	-0.208	-1.95091	71.4357	NA	11.2463	58.2409	1206.59	NA	11.0383	56.29	1278.03	NA
P3B	500	0	0.317606	-18.471	NA	0.584226	5.88412	152.819	NA	0.584226	6.20172	134.348	NA
P3B	250	0.096	0.938133	51.3375	NA	0.540409	12.4914	158.304	NA	0.636409	13.4295	209.642	NA
P3B	70	0.384	2.56435	193.895	NA	2.96495	29.1259	588.603	NA	3.34895	31.6903	782.498	NA
P3B	110	0.016	-0.241229	228.946	NA	2.24525	24.3923	224.527	NA	2.26125	24.1511	453.474	NA
P3B	500	0.016	1.47191	181.521	NA	0.418014	5.31999	130.89	NA	0.434014	6.7919	312.411	NA
P3B	150	0.064	0.387072	-57.76	NA	0.707059	10.4483	45.209	NA	0.771059	10.8354	-12.5509	NA
P3B	100	0.128	0.680832	110.607	NA	1.91392	36.4289	264.404	NA	2.04192	37.1098	375.012	NA
P3B	250	-0.064	-0.611712	56.7307	NA	0.495424	14.0726	NA	NA	0.431424	13.4609	NA	NA
P3B	160	-0.064	0.914803	35.7785	NA	0.421957	11.0148	302.059	NA	0.357957	11.9296	337.838	NA
P3B	110	0.144	0.73751	69.3328	NA	1.5761	15.5673	298.113	NA	1.7201	16.3048	367.446	NA
P3B	70	0.352	2.61654	121.955	NA	5.43096	31.395	754.278	NA	5.78296	34.0116	876.233	NA
P3B	30	0.528	0.22153	227.249	NA	NA	55.3756	652.583	NA	NA	55.5971	879.832	NA
P3B	500	-0.16	2.58854	113.52	NA	NA	12.8338	183.941	NA	NA	15.4224	297.461	NA
P3B	170	0.064	1.71349	65.074	NA	NA	12.0624	680.569	NA	NA	13.7759	745.643	NA
P3B	80	0.656	4.53427	151.166	NA	NA	14.5158	208.523	NA	NA	19.0501	359.689	NA
P3C	500	-0.032	0.149648	13.9592	NA	0.259396	6.39465	141.838	NA	0.227396	6.5443	155.797	NA
P3C	150	0.016	-0.018656	12.9487	NA	0.438169	13.8998	318.732	NA	0.454169	13.8812	331.681	NA
P3C	60	1.088	4.98704	546.601	NA	NA	97.5736	672.674	NA	NA	102.561	1219.28	NA
P3C	250	0.048	0.022464	46.2749	NA	NA	10.3871	281.239	NA	NA	10.4096	327.514	NA
P3C	160	-0.016	1.97302	67.0194	NA	0.535005	26.5869	587.704	NA	0.519005	28.5599	654.723	NA
P3C	110	0.064	0.7572	80.4216	NA	1.40886	27.1807	550.948	NA	1.47286	27.9379	631.369	NA
P3C	70	3.552	6.84634	833.632	NA	-0.134372	23.0816	-75.8179	NA	3.41763	29.9279	757.814	NA
P3C	30	-0.8	5.37408	288.253	NA	4.41018	27.8518	568.279	NA	3.61018	33.2259	856.532	NA
P3C	500	NA	-0.254704	3.83862	NA	NA	NA	72.9458	NA	NA	NA	76.7844	NA
P3C	165	0.288	0.229136	16.7028	NA	0.567429	9.5426	50.2	NA	0.855429	9.77173	66.9029	NA
P3C	75	5.888	1.73837	26.4158	NA	-4.38608	49.8041	133.451	NA	1.50192	51.5425	159.867	NA
P3C	30	3.232	2.40883	48.9172	NA	0.566115	26.8331	300.764	NA	3.79811	29.242	349.681	NA
OOI1	220	0.01248	0.0696	110.045	36.6597	NA	NA	259.626	41.0629	NA	NA	369.671	38.1526
OOI1	110	0.08384	0.03808	107.832	8.2879	0.0662123	0.919279	105.62	13.1328	0.150052	0.957359	213.453	14.6337
TS1	80	0.01936	0.62976	41.0208	19.1163	2.46913	14.1185	270.677	69.5264	2.48849	14.7483	311.697	70.0639
TS1	180	0.04176	0.42864	63.3099	10.8879	0.0487829	2.05871	163.4	54.3904	0.0905429	2.48735	226.71	55.0272
TS1	400	-0.01536	-0.07856	80.2899	22.8234	0.0216164	1.23856	35.0769	14.2963	0.00625636	1.16	115.367	14.9406
TN1	80	0.10624	0.16864	60.7352	31.9363	0.104674	2.5554	108.993	68.1016	0.210914	2.72404	169.728	66.5678
TN1	400	0.01072	0.03104	1.38336	18.9895	0.00983447	0.571276	189.51	9.66184	0.0205545	0.602316	190.893	21.0647
TN1	130	0.06288	0.02304	73.3931	35.5848	0.173612	2.13515	238.65	24.734	0.236492	2.15819	312.043	18.8919
OOI2	80	0.14976	-0.46624	105.054	7.32699	0.0386563	1.78257	144.438	31.271	0.188416	1.31633	249.492	31.3349
OOI2	180	0.04224	0.17392	69.9269	11.9807	0.0159688	0.468744	57.298	22.4308	0.0582088	0.642664	127.225	23.1699
OOI2	700	0.004	0.03856	4.25264	8.54833	0.0090555	0.142746	78.9682	13.6364	0.0130555	0.181306	83.2208	15.8089
TS2	100	-0.02368	3.13808	43.2426	11.1437	1.33466	14.3966	397.681	36.4361	1.31098	17.5347	440.923	37.7612
TS2	200	0.08192	0.41216	26.6642	12.7408	0.0799416	3.40438	140.543	11.3705	0.161862	3.81654	167.207	12.6957
TS2	400	-0.00736	0.47472	19.6667	8.06486	0.0153846	0.894645	169.281	24.8558	0.00802462	1.36936	188.948	24.8083
TS2	750	-0.008	0.06512	38.7054	9.2048	0.0100292	0.745764	59.22	8.42607	0.00202921	0.810884	97.9254	7.82299
TN2	30	-0.18352	0.82336	221.441	43.0894	0.966796	2.27313	70.0512	22.1476	0.783276	3.09649	291.492	45.9578
TN2	130	-0.13264	0.23728	96.6955	6.08429	0.533106	8.47517	223.559	69.7942	0.400466	8.71245	320.255	69.8003
TN2	400	0.02848	0.0536	28.4856	12.4099	0.0381694	1.48666	103.096	16.3491	0.0666494	1.54026	131.581	15.6029
TN2	750	-0.0024	0	-3.90208	4.10417	0.00292113	0.5852	58.5788	6.67141	0.00052113	0.5852	54.6767	7.10586
OOI3	50	-0.3888	-0.81888	-39.0907	9.83019	0.0937683	1.5259	123.796	19.9907	-0.295032	0.707021	84.7054	22.0757
OOI3	150	0.35888	1.07328	180.131	15.8147	0.237585	3.84937	150.951	19.0004	0.596465	4.92265	331.082	18.4374
OOI3	400	-0.0152	0.04672	12.1682	3.80824	0.0274586	0.475073	107.844	10.0772	0.0122586	0.521793	120.012	10.359
OOI3	750	0.00064	0.00192	24.0562	8.13637	0.00408958	0.596981	90.9968	7.85695	0.00472958	0.598901	115.053	8.0189
TS3	140	0.19312	0.44528	71.0581	13.5771	-0.196592	0.200487	95.1071	10.3203	-0.00347202	0.645767	166.165	8.72281
TS3	400	0.05008	0.344	28.3814	9.77203	0.143622	2.01178	104.499	13.9696	0.193702	2.35578	132.881	13.7987
TS3	50	-0.2384	0.19168	71.8198	23.5074	1.57605	19.1206	412.798	27.4397	1.33765	19.3123	484.617	19.3591
TN3	30	0.18352	0.99696	196.978	37.8388	0.254917	3.62064	372.951	46.6862	0.438437	4.6176	569.93	45.9169
TN3	130	0.20704	1.40768	67.4584	11.6437	0.545764	7.46534	207.897	33.4505	0.752804	8.87302	275.356	33.2337
TN3	750	-0.01136	-0.00816	-6.00992	5.86185	0.0184031	0.810516	110.431	8.79348	0.00704312	0.802356	104.421	9.33304
TS4	50	0.02928	3.1368	242.228	13.5452	1.2593	19.1764	358.331	15.1242	1.28858	22.3132	600.559	12.8363
TS4	150	0.17392	0.48304	96.2552	5.09101	0.157644	7.09834	233.166	44.4165	0.331564	7.58138	329.421	44.561
TS4	400	0.12	0.69	1.11	5.09	0.18	4.96	211.72	57.1657	0.293	5.65	212.84	57.19
TS4	750	0.01408	0.10816	-1.48512	17.1543	0.0133398	1.19484	120.37	19.8178	0.0274198	1.303	118.885	20.2203
OOI4	70	0.29456	0.11456	161.394	20.8223	0.216261	5.26134	278.246	67.9888	0.510821	5.3759	439.64	67.8388
OOI4	170	0.03792	0.11264	35.7237	14.6193	0.047517	1.62298	271.366	10.6451	0.085437	1.73562	307.09	9.73233
OOI4	750	-0.01248	NA	11.4902	4.38128	0.0210321	NA	143.485	57.576	0.00855213	NA	154.975	57.6172
OOI4	400	0.00784	-0.08032	14.3894	7.0606	0.021519	0.604479	145.14	28.7838	0.029359	0.524159	159.53	29.4942
TN4	80	0.19776	3.26896	272.941	58.3987	0.259104	3.4	353.404	52.9347	0.456864	6.66896	626.345	45.5474
TN4	180	-0.00288	0.20304	37.4304	4.97146	0.0884129	2.05852	140.169	27.4415	0.0855329	2.26156	177.599	27.5488
TN4	400	0.01312	0.42752	35.5134	11.3101	0.0111977	0.526582	87.7044	10.1249	0.0243177	0.954102	123.218	10.3683
TN4	750	0.0008	-0.2408	73.339	25.7032	0.00262902	0.37332	21.5147	17.3253	0.00342902	0.13252	94.8537	12.9894
TN4	180	0.04128	2.60896	36.7822	12.7274	0.218978	3.17893	260.381	19.3292	0.260258	5.78789	297.163	18.6797
TN4	180	0.00672	0.80576	92.5605	23.2787	0.156405	2.95129	173.448	23.7142	0.163125	3.75705	266.009	22.8613
TN4	180	0.00848	0.36464	46.5354	5.35433	0.196768	3.28635	140.67	9.01504	0.205248	3.65099	187.205	8.88779

## Sheet: Table S5
Station	Compound	vfast	b	S.E.	p	R2	n
P2	Chl	20	1.54	0.317	<0.01	0.819	6
		40	1.36	0.47	<0.05	0.6	6
		60	1.25	0.652	0.128	0.347	6
		100	0.968	1.24	0.479	-0.08	6
	BSi	20	1.41	0.132	<0.001	0.96	6
		40	1.23	0.134	<0.001	0.943	6
		60	1.16	0.136	<0.01	0.935	6
		100	1.11	0.138	<0.01	0.927	6
		minimised	0.974	0.197	<0.01	0.825	6
	POC	20	0.89	0.226	<0.05	0.744	6
		40	0.9	0.211	<0.05	0.773	6
		60	0.9	0.209	<0.05	0.778	6
		100	0.9	0.209	<0.05	0.778	6
		minimised	0.72	0.242	<0.05	0.612	6
		maximised	1.08	0.184	<0.01	0.869	6
P3A	Chl	20	1.9	0.246	<0.001	0.84	13
		40	1.79	0.254	<0.001	0.802	13
		60	1.73	0.262	<0.001	0.78	13
		100	1.68	0.27	<0.001	0.758	13
	BSi	20	1.41	0.212	<0.001	0.732	17
		40	1.38	0.225	<0.001	0.7	17
		60	1.37	0.23	<0.001	0.682	17
		100	1.36	0.235	<0.001	0.67	17
		minimised	1.18	0.237	<0.001	0.596	17
	POC	20	0.86	0.078	<0.001	0.875	18
		40	0.74	0.098	<0.001	0.767	18
		60	0.69	0.112	<0.001	0.688	18
		100	0.65	0.126	<0.001	0.596	18
		maximised	0.868	0.099	<0.001	0.817	18
P3B	Chl	20	1.5	0.341	<0.001	0.566	15
		40	1.44	0.309	<0.001	0.598	15
		60	1.42	0.302	<0.001	0.603	15
		100	1.41	0.297	<0.001	0.606	15
	BSi	20	0.76	0.154	<0.001	0.553	20
		40	0.8	0.157	<0.001	0.567	20
		60	0.81	0.16	<0.001	0.577	20
		100	0.83	0.163	<0.001	0.567	20
		minimised	0.62	0.161	<0.01	0.419	20
	POC	20	0.65	0.172	<0.001	0.441	18
		40	0.65	0.159	<0.001	0.458	18
		60	0.62	0.16	<0.001	0.483	18
		100	0.65	0.316	<0.05	0.167	19
		minimised	0.48	0.15	<0.01	0.35	18
		maximised	0.76	0.173	<0.001	0.522	18
P3C	Chl	20	1.35	0.42	<0.05	0.539	9
		40	1.19	0.237	<0.01	0.752	9
		60	1.07	0.153	<0.001	0.856	9
		100	0.97	0.133	<0.001	0.881	8
	BSi	20	0.77	0.21	<0.01	0.557	11
		40	0.71	0.201	<0.008	0.513	11
		60	0.69	0.21	<0.01	0.492	11
		100	0.67	0.211	<0.05	0.472	11
		minimised	0.58	0.202	<0.05	0.418	11
	POC	20	0.76	0.292	<0.05	0.348	12
		40	0.66	0.267	<0.05	0.321	12
		60	0.61	0.255	<0.05	0.302	12
		100	0.55	0.247	<0.05	0.267	12
		minimised	0.529	0.269	0.077	0.207	12
		maximised	0.75	0.258	<0.05	0.403	12
OOI	Chl	20	1.82	0.29	<0.001	0.82	9
		40	1.71	0.24	<0.001	0.83	11
		60	1.53	0.24	<0.001	0.81	11
		100	1.38	0.25	<0.001	0.76	11
	BSi	20	0.87	0.31	<0.05	0.44	10
		40	0.67	0.28	<0.05	0.31	11
		60	0.74	0.27	<0.05	0.4	11
		100	0.78	0.26	<0.05	0.45	11
		minimised	0.48	0.28	0.12	0.17	11
	POC	20	0.23	0.24	0.34	0	13
		40	0.25	0.17	0.16	0.1	13
		60	0.24	0.15	0.14	0.11	13
		100	0.22	0.14	0.16	0.1	13
		maximised	0.41	0.17	<0.05	0.3	13
TN	Chl	20	1.32	0.24	<0.001	0.68	15
		40	1.76	0.28	<0.001	0.72	17
		60	1.65	0.24	<0.001	0.74	17
		100	1.6	0.24	<0.001	0.73	17
	BSi	20	0.7	0.19	<0.01	0.46	16
		40	0.82	0.2	<0.001	0.5	17
		60	0.76	0.18	<0.001	0.51	17
		100	0.72	0.17	<0.001	0.5	17
		minimised	0.63	0.17	<0.01	0.45	17
	POC	20	0.23	0.24	0.34	0	13
		40	0.52	0.09	<0.001	0.66	17
		60	0.48	0.1	<0.001	0.59	17
		100	0.45	0.11	<0.001	0.5	17
		maximised	0.62	0.11	<0.001	0.67	17
TS	Chl	20	1.66	0.6	<0.05	0.38	12
		40	2.04	0.4	<0.001	0.67	13
		60	1.92	0.34	<0.001	0.72	13
		100	1.88	0.31	<0.001	0.75	13
	BSi	20	1.08	0.36	<0.001	0.64	14
		40	1.07	0.24	<0.001	0.59	14
		60	1.07	0.26	<0.001	0.55	14
		100	1.06	0.28	<0.01	0.51	14
		minimised	0.89	0.25	<0.01	0.46	14
	POC	20	0.58	0.07	<0.001	0.84	14
		40	0.57	0.08	<0.001	0.79	14
		60	0.57	0.09	<0.001	0.73	14
		100	0.57	0.11	<0.001	0.66	14
		maximised	0.72	0.08	<0.001	0.87	14
