# Supplementary material for: Inefficient transfer of diatoms through the subpolar Southern Ocean twilight zone
Source: Nat Geosci. 2024 Nov 28;18(1):72–7. doi: 10.1038/s41561-024-01602-2 (PMC11732746; doi:10.1038/s41561-024-01602-2)
Supplement: Supplementary file 3 — Xls file containing latitude and longitude information to plot points on ggceanmaps map. [file 41561_2024_1602_MOESM3_ESM.xlsx]

## Sheet: Sheet1
Site	Latitude (°N)	Longitude (°E)
OOI	-54	-89
TN	-57	-89
TS	-60	-89
P2	-56.4	-41
P3	-52.7	-40.1
