# Supplementary material for: Inefficient transfer of diatoms through the subpolar Southern Ocean twilight zone
Source: Nat Geosci. 2024 Nov 28;18(1):72–7. doi: 10.1038/s41561-024-01602-2 (PMC11732746; doi:10.1038/s41561-024-01602-2)
Supplement: Supplementary file 4 — Xls file containing b values and standard error of linear models used to compute b values for each occupation of COMICS site P3, sites P2, OOI, TN, TS and a Southern Ocean average using data from Torres-Valdes et al., 2014. [file 41561_2024_1602_MOESM4_ESM.xlsx]

## Sheet: Sheet1
Site	Compound	b	S.E.
Southern Ocean average (Torres Valdes et al., traps S of 40 S)	Bsi	0.35	0.15
	POC	0.67	0.13
OOI	Chl	1.71	0.239
	BSi	0.668	0.284
	POC	0.25	0.166
TN	Chl	1.76	0.277
	BSi	0.823	0.199
	POC	0.521	0.0923
TS	Chl	2.04	0.403
	BSi	1.07	0.244
	POC	0.566	0.0796
P2	Chl	1.246	0.652
	BSi	1.16	0.1361
	POC	0.9	0.209
P3A	Chl	1.728	0.262
	BSi	1.368	0.23
	POC	0.691	0.112
P3B	Chl	0.1424	0.302
	BSi	0.814	0.16
	POC	0.634	0.154
P3C	Chl	1.066	0.153
	BSi	0.685	0.21
	POC	0.612	0.255
