# Supplementary material for: Inefficient transfer of diatoms through the subpolar Southern Ocean twilight zone
Source: Nat Geosci. 2024 Nov 28;18(1):72–7. doi: 10.1038/s41561-024-01602-2 (PMC11732746; doi:10.1038/s41561-024-01602-2)
Supplement: Supplementary file 5 — B values and molar ratios determined from the upper 750 m at station TS and extrapolation below 750 m using a power law ‘Martin’s b’ curve and an exponential fit. Also shown are previously measured molar ratios from different parts of the SAZ and PFZ. [file 41561_2024_1602_MOESM5_ESM.xlsx]

## Sheet: README
Figure 3A	Measured flux depth refers to the depths corresponding to measured POC and Bsi fluxes in columns B and C. Modelled Depth corresponds to b-value and exponential flux profiles. We have included two separate depth columns in this spreadsheet for ease of representation (to avoid dispersing flux measurements throughout the long "modelled depth" column. "POC b, upper ocean (mmol m-2 d-1)" contains data…
Figure 3B	"Depth of BSi:POC molar ratio" column A corresponds to the depths of b-value and exponential-derived molar ratio profiles in columns B-D. "Upper Ocean b-value molar ratio" holds data for the solid black curve in the upper 750 m. Columns C and D respectively hold data for dotted and dashed grey lines show b-value and exponential extrapolations. Right hand table holds data points for previously mea…

## Sheet: Figure_3A
Measured Flux depth (m)	Total POC flux (mmol m-2 d-1)	Total Bsi flux (mmol m-2 d-1)				Modelled Depth (m)	POC b, upper ocean (mmol m-2 d-1)	BSi b, upper ocean (mmol m-2 d-1)	Deep POC exponential extrapolation (mmol m-2 d-1)	Deep Bsi exponential extrapolation (mmol m-2 d-1)
80	25.9748	14.7483				50	40.5458	17.0152
180	18.8925	2.48735				51	40.0935	16.6578
400	9.6139	1.16				52	39.6548	16.3146
100	36.7436	17.5347				53	39.2293	15.9849
200	13.9339	3.81654				54	38.8161	15.6677
400	15.7456	1.36936				55	38.4147	15.3625
750	8.16045	0.810884				56	38.0246	15.0686
140	13.8471	0.645767				57	37.6452	14.7854
400	11.0734	2.35578				58	37.2761	14.5123
50	40.3848	19.3123				59	36.9169	14.2488
50	50.0466	22.3132				60	36.5671	13.9943
150	27.4517	7.58138				61	36.2263	13.7485
400	17.7367	5.65				62	35.8941	13.511
750	9.9071	1.303				63	35.5703	13.2812
						64	35.2544	13.0588
						65	34.9461	12.8436
						66	34.6451	12.6351
						67	34.3513	12.433
						68	34.0642	12.2371
						69	33.7836	12.0471
						70	33.5094	11.8627
						71	33.2412	11.6837
						72	32.9789	11.5098
						73	32.7222	11.3408
						74	32.471	11.1766
						75	32.225	11.017
						76	31.9841	10.8616
						77	31.7481	10.7105
						78	31.5169	10.5633
						79	31.2903	10.4201
						80	31.0681	10.2805
						81	30.8503	10.1445
						82	30.6366	10.0119
						83	30.4269	9.88266
						84	30.2212	9.75659
						85	30.0193	9.63359
						86	29.821	9.51356
						87	29.6264	9.39638
						88	29.4352	9.28195
						89	29.2474	9.1702
						90	29.0628	9.06101
						91	28.8815	8.95431
						92	28.7032	8.85001
						93	28.528	8.74803
						94	28.3557	8.6483
						95	28.1862	8.55075
						96	28.0195	8.4553
						97	27.8555	8.36188
						98	27.6941	8.27045
						99	27.5353	8.18092
						100	27.379	8.09325
						101	27.2251	8.00738
						102	27.0736	7.92325
						103	26.9243	7.84081
						104	26.7774	7.76002
						105	26.6326	7.68082
						106	26.49	7.60316
						107	26.3495	7.52701
						108	26.211	7.45232
						109	26.0745	7.37905
						110	25.9399	7.30716
						111	25.8073	7.23661
						112	25.6765	7.16737
						113	25.5475	7.09939
						114	25.4204	7.03265
						115	25.2949	6.96711
						116	25.1711	6.90275
						117	25.049	6.83952
						118	24.9286	6.7774
						119	24.8097	6.71636
						120	24.6924	6.65638
						121	24.5765	6.59742
						122	24.4622	6.53947
						123	24.3494	6.48249
						124	24.2379	6.42646
						125	24.1279	6.37136
						126	24.0192	6.31717
						127	23.9119	6.26386
						128	23.8059	6.21141
						129	23.7012	6.15981
						130	23.5977	6.10902
						131	23.4955	6.05905
						132	23.3945	6.00985
						133	23.2947	5.96142
						134	23.1961	5.91374
						135	23.0986	5.86679
						136	23.0022	5.82056
						137	22.907	5.77503
						138	22.8128	5.73017
						139	22.7197	5.68599
						140	22.6276	5.64246
						141	22.5365	5.59957
						142	22.4465	5.55731
						143	22.3574	5.51566
						144	22.2694	5.47461
						145	22.1822	5.43414
						146	22.096	5.39425
						147	22.0108	5.35492
						148	21.9264	5.31614
						149	21.8429	5.2779
						150	21.7603	5.24019
						151	21.6785	5.203
						152	21.5976	5.16631
						153	21.5175	5.13012
						154	21.4383	5.09442
						155	21.3598	5.05919
						156	21.2822	5.02443
						157	21.2053	4.99013
						158	21.1291	4.95628
						159	21.0537	4.92287
						160	20.9791	4.88989
						161	20.9052	4.85734
						162	20.832	4.82521
						163	20.7595	4.79348
						164	20.6877	4.76215
						165	20.6166	4.73122
						166	20.5461	4.70067
						167	20.4763	4.6705
						168	20.4072	4.6407
						169	20.3387	4.61127
						170	20.2709	4.5822
						171	20.2036	4.55348
						172	20.137	4.5251
						173	20.071	4.49707
						174	20.0055	4.46937
						175	19.9407	4.44199
						176	19.8764	4.41494
						177	19.8128	4.38821
						178	19.7496	4.36179
						179	19.687	4.33567
						180	19.625	4.30985
						181	19.5635	4.28433
						182	19.5025	4.2591
						183	19.4421	4.23415
						184	19.3822	4.20949
						185	19.3228	4.1851
						186	19.2638	4.16098
						187	19.2054	4.13713
						188	19.1475	4.11355
						189	19.09	4.09022
						190	19.033	4.06715
						191	18.9765	4.04432
						192	18.9205	4.02174
						193	18.8649	3.99941
						194	18.8097	3.97731
						195	18.755	3.95545
						196	18.7008	3.93382
						197	18.6469	3.91242
						198	18.5935	3.89124
						199	18.5405	3.87028
						200	18.488	3.84954
						201	18.4358	3.82901
						202	18.384	3.80869
						203	18.3327	3.78858
						204	18.2817	3.76868
						205	18.2312	3.74897
						206	18.181	3.72947
						207	18.1312	3.71016
						208	18.0817	3.69104
						209	18.0327	3.67211
						210	17.984	3.65336
						211	17.9356	3.63481
						212	17.8877	3.61643
						213	17.84	3.59823
						214	17.7928	3.58021
						215	17.7458	3.56236
						216	17.6993	3.54468
						217	17.653	3.52717
						218	17.6071	3.50983
						219	17.5615	3.49265
						220	17.5162	3.47564
						221	17.4713	3.45878
						222	17.4267	3.44208
						223	17.3824	3.42553
						224	17.3384	3.40914
						225	17.2947	3.3929
						226	17.2513	3.37681
						227	17.2082	3.36087
						228	17.1654	3.34507
						229	17.1229	3.32941
						230	17.0807	3.31389
						231	17.0387	3.29852
						232	16.9971	3.28328
						233	16.9557	3.26817
						234	16.9146	3.2532
						235	16.8738	3.23836
						236	16.8333	3.22366
						237	16.793	3.20908
						238	16.753	3.19462
						239	16.7133	3.1803
						240	16.6738	3.16609
						241	16.6346	3.15201
						242	16.5956	3.13805
						243	16.5569	3.12421
						244	16.5184	3.11048
						245	16.4802	3.09688
						246	16.4422	3.08338
						247	16.4044	3.07
						248	16.3669	3.05673
						249	16.3297	3.04357
						250	16.2926	3.03052
						251	16.2558	3.01758
						252	16.2193	3.00475
						253	16.1829	2.99202
						254	16.1468	2.97939
						255	16.1109	2.96687
						256	16.0752	2.95445
						257	16.0397	2.94212
						258	16.0045	2.9299
						259	15.9695	2.91777
						260	15.9346	2.90575
						261	15.9	2.89381
						262	15.8656	2.88197
						263	15.8314	2.87023
						264	15.7974	2.85857
						265	15.7636	2.84701
						266	15.73	2.83554
						267	15.6966	2.82415
						268	15.6634	2.81286
						269	15.6304	2.80165
						270	15.5976	2.79053
						271	15.565	2.77949
						272	15.5325	2.76854
						273	15.5003	2.75767
						274	15.4682	2.74688
						275	15.4363	2.73617
						276	15.4046	2.72555
						277	15.3731	2.715
						278	15.3417	2.70453
						279	15.3105	2.69414
						280	15.2795	2.68383
						281	15.2487	2.67359
						282	15.2181	2.66343
						283	15.1876	2.65334
						284	15.1573	2.64332
						285	15.1271	2.63338
						286	15.0971	2.62351
						287	15.0673	2.61371
						288	15.0376	2.60399
						289	15.0081	2.59433
						290	14.9788	2.58474
						291	14.9496	2.57522
						292	14.9206	2.56576
						293	14.8917	2.55638
						294	14.863	2.54706
						295	14.8344	2.5378
						296	14.806	2.52861
						297	14.7778	2.51949
						298	14.7497	2.51042
						299	14.7217	2.50142
						300	14.6939	2.49249
						301	14.6662	2.48361
						302	14.6387	2.4748
						303	14.6113	2.46604
						304	14.584	2.45735
						305	14.5569	2.44871
						306	14.53	2.44013
						307	14.5031	2.43161
						308	14.4764	2.42315
						309	14.4499	2.41474
						310	14.4235	2.40639
						311	14.3972	2.3981
						312	14.371	2.38986
						313	14.345	2.38168
						314	14.3191	2.37355
						315	14.2933	2.36547
						316	14.2677	2.35744
						317	14.2422	2.34947
						318	14.2168	2.34155
						319	14.1915	2.33369
						320	14.1664	2.32587
						321	14.1414	2.3181
						322	14.1165	2.31038
						323	14.0917	2.30272
						324	14.067	2.2951
						325	14.0425	2.28753
						326	14.0181	2.28001
						327	13.9938	2.27253
						328	13.9696	2.26511
						329	13.9455	2.25773
						330	13.9216	2.25039
						331	13.8977	2.24311
						332	13.874	2.23586
						333	13.8504	2.22867
						334	13.8269	2.22151
						335	13.8035	2.21441
						336	13.7802	2.20734
						337	13.757	2.20032
						338	13.7339	2.19334
						339	13.711	2.18641
						340	13.6881	2.17951
						341	13.6654	2.17266
						342	13.6427	2.16585
						343	13.6202	2.15908
						344	13.5977	2.15236
						345	13.5754	2.14567
						346	13.5531	2.13902
						347	13.531	2.13241
						348	13.509	2.12585
						349	13.487	2.11932
						350	13.4652	2.11283
						351	13.4434	2.10637
						352	13.4218	2.09996
						353	13.4002	2.09358
						354	13.3788	2.08724
						355	13.3574	2.08094
						356	13.3362	2.07467
						357	13.315	2.06844
						358	13.2939	2.06225
						359	13.2729	2.05609
						360	13.252	2.04997
						361	13.2312	2.04388
						362	13.2105	2.03783
						363	13.1899	2.03181
						364	13.1693	2.02583
						365	13.1489	2.01988
						366	13.1285	2.01397
						367	13.1082	2.00808
						368	13.088	2.00223
						369	13.0679	1.99642
						370	13.0479	1.99063
						371	13.028	1.98488
						372	13.0081	1.97916
						373	12.9884	1.97348
						374	12.9687	1.96782
						375	12.9491	1.96219
						376	12.9296	1.9566
						377	12.9101	1.95104
						378	12.8908	1.9455
						379	12.8715	1.94
						380	12.8523	1.93453
						381	12.8332	1.92909
						382	12.8141	1.92367
						383	12.7952	1.91829
						384	12.7763	1.91293
						385	12.7575	1.90761
						386	12.7387	1.90231
						387	12.7201	1.89704
						388	12.7015	1.8918
						389	12.683	1.88659
						390	12.6645	1.8814
						391	12.6462	1.87624
						392	12.6279	1.87111
						393	12.6097	1.86601
						394	12.5915	1.86093
						395	12.5735	1.85588
						396	12.5555	1.85086
						397	12.5376	1.84586
						398	12.5197	1.84089
						399	12.5019	1.83595
						400	12.4842	1.83103
						401	12.4666	1.82613
						402	12.449	1.82126
						403	12.4315	1.81642
						404	12.414	1.8116
						405	12.3967	1.8068
						406	12.3794	1.80203
						407	12.3621	1.79729
						408	12.3449	1.79256
						409	12.3278	1.78787
						410	12.3108	1.78319
						411	12.2938	1.77854
						412	12.2769	1.77391
						413	12.2601	1.76931
						414	12.2433	1.76473
						415	12.2266	1.76017
						416	12.2099	1.75563
						417	12.1933	1.75112
						418	12.1768	1.74663
						419	12.1603	1.74216
						420	12.1439	1.73772
						421	12.1275	1.73329
						422	12.1112	1.72889
						423	12.095	1.72451
						424	12.0789	1.72015
						425	12.0627	1.71581
						426	12.0467	1.71149
						427	12.0307	1.70719
						428	12.0148	1.70292
						429	11.9989	1.69866
						430	11.9831	1.69443
						431	11.9673	1.69021
						432	11.9516	1.68602
						433	11.936	1.68185
						434	11.9204	1.67769
						435	11.9049	1.67356
						436	11.8894	1.66944
						437	11.874	1.66535
						438	11.8586	1.66127
						439	11.8433	1.65722
						440	11.828	1.65318
						441	11.8128	1.64916
						442	11.7977	1.64516
						443	11.7826	1.64118
						444	11.7676	1.63722
						445	11.7526	1.63327
						446	11.7376	1.62935
						447	11.7228	1.62544
						448	11.7079	1.62155
						449	11.6931	1.61768
						450	11.6784	1.61383
						451	11.6637	1.60999
						452	11.6491	1.60617
						453	11.6345	1.60237
						454	11.62	1.59859
						455	11.6055	1.59482
						456	11.5911	1.59107
						457	11.5767	1.58734
						458	11.5624	1.58363
						459	11.5481	1.57993
						460	11.5339	1.57625
						461	11.5197	1.57258
						462	11.5056	1.56893
						463	11.4915	1.5653
						464	11.4775	1.56168
						465	11.4635	1.55808
						466	11.4496	1.5545
						467	11.4357	1.55093
						468	11.4218	1.54738
						469	11.408	1.54384
						470	11.3942	1.54032
						471	11.3805	1.53682
						472	11.3669	1.53333
						473	11.3533	1.52985
						474	11.3397	1.52639
						475	11.3262	1.52295
						476	11.3127	1.51952
						477	11.2992	1.5161
						478	11.2858	1.5127
						479	11.2725	1.50932
						480	11.2592	1.50595
						481	11.2459	1.50259
						482	11.2327	1.49925
						483	11.2195	1.49592
						484	11.2064	1.49261
						485	11.1933	1.48931
						486	11.1802	1.48602
						487	11.1672	1.48275
						488	11.1542	1.4795
						489	11.1413	1.47625
						490	11.1284	1.47302
						491	11.1156	1.46981
						492	11.1028	1.4666
						493	11.09	1.46342
						494	11.0773	1.46024
						495	11.0646	1.45708
						496	11.052	1.45393
						497	11.0394	1.45079
						498	11.0268	1.44767
						499	11.0143	1.44456
						500	11.0018	1.44146
						501	10.9893	1.43838
						502	10.9769	1.43531
						503	10.9646	1.43225
						504	10.9522	1.4292
						505	10.9399	1.42617
						506	10.9277	1.42315
						507	10.9155	1.42014
						508	10.9033	1.41714
						509	10.8912	1.41416
						510	10.8791	1.41118
						511	10.867	1.40822
						512	10.855	1.40528
						513	10.843	1.40234
						514	10.831	1.39941
						515	10.8191	1.3965
						516	10.8072	1.3936
						517	10.7954	1.39071
						518	10.7836	1.38783
						519	10.7718	1.38497
						520	10.76	1.38211
						521	10.7483	1.37927
						522	10.7367	1.37644
						523	10.725	1.37361
						524	10.7134	1.3708
						525	10.7019	1.36801
						526	10.6903	1.36522
						527	10.6788	1.36244
						528	10.6674	1.35967
						529	10.656	1.35692
						530	10.6446	1.35417
						531	10.6332	1.35144
						532	10.6219	1.34872
						533	10.6106	1.34601
						534	10.5993	1.3433
						535	10.5881	1.34061
						536	10.5769	1.33793
						537	10.5657	1.33526
						538	10.5546	1.3326
						539	10.5435	1.32995
						540	10.5324	1.32731
						541	10.5214	1.32468
						542	10.5104	1.32206
						543	10.4994	1.31945
						544	10.4885	1.31685
						545	10.4776	1.31426
						546	10.4667	1.31168
						547	10.4559	1.30911
						548	10.4451	1.30655
						549	10.4343	1.304
						550	10.4235	1.30145
						551	10.4128	1.29892
						552	10.4021	1.2964
						553	10.3915	1.29389
						554	10.3808	1.29138
						555	10.3702	1.28889
						556	10.3597	1.2864
						557	10.3491	1.28393
						558	10.3386	1.28146
						559	10.3281	1.279
						560	10.3177	1.27656
						561	10.3073	1.27412
						562	10.2969	1.27169
						563	10.2865	1.26927
						564	10.2762	1.26685
						565	10.2659	1.26445
						566	10.2556	1.26206
						567	10.2453	1.25967
						568	10.2351	1.25729
						569	10.2249	1.25492
						570	10.2147	1.25256
						571	10.2046	1.25021
						572	10.1945	1.24787
						573	10.1844	1.24553
						574	10.1744	1.24321
						575	10.1643	1.24089
						576	10.1543	1.23858
						577	10.1444	1.23628
						578	10.1344	1.23399
						579	10.1245	1.2317
						580	10.1146	1.22943
						581	10.1047	1.22716
						582	10.0949	1.2249
						583	10.0851	1.22265
						584	10.0753	1.2204
						585	10.0655	1.21816
						586	10.0558	1.21594
						587	10.0461	1.21372
						588	10.0364	1.2115
						589	10.0268	1.2093
						590	10.0171	1.2071
						591	10.0075	1.20491
						592	9.99794	1.20273
						593	9.98839	1.20056
						594	9.97886	1.19839
						595	9.96936	1.19623
						596	9.95988	1.19408
						597	9.95042	1.19193
						598	9.94099	1.1898
						599	9.93159	1.18767
						600	9.92221	1.18555
						601	9.91285	1.18343
						602	9.90352	1.18132
						603	9.89421	1.17922
						604	9.88493	1.17713
						605	9.87567	1.17505
						606	9.86644	1.17297
						607	9.85723	1.1709
						608	9.84804	1.16883
						609	9.83888	1.16677
						610	9.82974	1.16472
						611	9.82062	1.16268
						612	9.81153	1.16064
						613	9.80245	1.15861
						614	9.79341	1.15659
						615	9.78438	1.15458
						616	9.77538	1.15257
						617	9.7664	1.15056
						618	9.75745	1.14857
						619	9.74852	1.14658
						620	9.73961	1.1446
						621	9.73072	1.14262
						622	9.72185	1.14065
						623	9.71301	1.13869
						624	9.70419	1.13673
						625	9.69539	1.13478
						626	9.68661	1.13284
						627	9.67786	1.1309
						628	9.66913	1.12897
						629	9.66042	1.12705
						630	9.65173	1.12513
						631	9.64306	1.12322
						632	9.63441	1.12131
						633	9.62579	1.11941
						634	9.61718	1.11752
						635	9.6086	1.11564
						636	9.60004	1.11376
						637	9.5915	1.11188
						638	9.58298	1.11001
						639	9.57448	1.10815
						640	9.566	1.10629
						641	9.55755	1.10444
						642	9.54911	1.1026
						643	9.5407	1.10076
						644	9.5323	1.09893
						645	9.52393	1.0971
						646	9.51557	1.09528
						647	9.50724	1.09347
						648	9.49892	1.09166
						649	9.49063	1.08986
						650	9.48236	1.08806
						651	9.4741	1.08627
						652	9.46587	1.08448
						653	9.45765	1.0827
						654	9.44946	1.08093
						655	9.44128	1.07916
						656	9.43313	1.07739
						657	9.42499	1.07564
						658	9.41687	1.07388
						659	9.40878	1.07214
						660	9.4007	1.0704
						661	9.39264	1.06866
						662	9.3846	1.06693
						663	9.37658	1.0652
						664	9.36858	1.06348
						665	9.36059	1.06177
						666	9.35263	1.06006
						667	9.34468	1.05836
						668	9.33676	1.05666
						669	9.32885	1.05497
						670	9.32096	1.05328
						671	9.31309	1.05159
						672	9.30523	1.04992
						673	9.2974	1.04825
						674	9.28958	1.04658
						675	9.28178	1.04492
						676	9.274	1.04326
						677	9.26624	1.04161
						678	9.25849	1.03996
						679	9.25077	1.03832
						680	9.24306	1.03668
						681	9.23537	1.03505
						682	9.22769	1.03342
						683	9.22004	1.0318
						684	9.2124	1.03018
						685	9.20478	1.02857
						686	9.19718	1.02696
						687	9.18959	1.02536
						688	9.18202	1.02376
						689	9.17447	1.02217
						690	9.16693	1.02058
						691	9.15942	1.019
						692	9.15192	1.01742
						693	9.14443	1.01585
						694	9.13697	1.01428
						695	9.12952	1.01271
						696	9.12208	1.01115
						697	9.11467	1.0096
						698	9.10727	1.00805
						699	9.09989	1.0065
						700	9.09252	1.00496
						701	9.08517	1.00342
						702	9.07784	1.00189
						703	9.07052	1.00036
						704	9.06322	0.998841
						705	9.05593	0.997322
						706	9.04866	0.995808
						707	9.04141	0.994298
						708	9.03417	0.992793
						709	9.02695	0.991292
						710	9.01975	0.989795
						711	9.01256	0.988303
						712	9.00539	0.986815
						713	8.99823	0.985331
						714	8.99109	0.983852
						715	8.98396	0.982377
						716	8.97685	0.980906
						717	8.96976	0.979439
						718	8.96268	0.977977
						719	8.95562	0.976519
						720	8.94857	0.975065
						721	8.94154	0.973615
						722	8.93452	0.97217
						723	8.92752	0.970728
						724	8.92053	0.969291
						725	8.91356	0.967858
						726	8.9066	0.966429
						727	8.89966	0.965004
						728	8.89273	0.963583
						729	8.88582	0.962166
						730	8.87892	0.960753
						731	8.87204	0.959344
						732	8.86517	0.957939
						733	8.85832	0.956538
						734	8.85148	0.955141
						735	8.84465	0.953748
						736	8.83784	0.952359
						737	8.83105	0.950974
						738	8.82427	0.949592
						739	8.8175	0.948215
						740	8.81075	0.946841
						741	8.80401	0.945471
						742	8.79729	0.944106
						743	8.79058	0.942743
						744	8.78388	0.941385
						745	8.7772	0.940031
						746	8.77054	0.93868
						747	8.76388	0.937333
						748	8.75724	0.935989
						749	8.75062	0.93465
						750	8.74401	0.933314
						751
						752
						753
						754
						755
						756
						757
						758
						759
						760
						761
						762
						763
						764
						765
						766
						767
						768
						769
						770
						771
						772
						773
						774
						775
						776
						777
						778
						779
						780
						781
						782
						783
						784
						785
						786
						787
						788
						789
						790
						791
						792
						793
						794
						795
						796
						797
						798
						799			8.74	0.933
						800			8.73345	0.93293
						801			8.7269	0.93286
						802			8.72036	0.93279
						803			8.71382	0.93272
						804			8.70729	0.93265
						805			8.70076	0.93258
						806			8.69424	0.93251
						807			8.68772	0.93244
						808			8.6812	0.93237
						809			8.6747	0.932301
						810			8.66819	0.932231
						811			8.66169	0.932161
						812			8.6552	0.932091
						813			8.64871	0.932021
						814			8.64223	0.931951
						815			8.63575	0.931881
						816			8.62927	0.931811
						817			8.6228	0.931741
						818			8.61634	0.931671
						819			8.60988	0.931602
						820			8.60342	0.931532
						821			8.59697	0.931462
						822			8.59053	0.931392
						823			8.58409	0.931322
						824			8.57765	0.931252
						825			8.57122	0.931182
						826			8.56479	0.931113
						827			8.55837	0.931043
						828			8.55196	0.930973
						829			8.54555	0.930903
						830			8.53914	0.930833
						831			8.53274	0.930763
						832			8.52634	0.930694
						833			8.51995	0.930624
						834			8.51356	0.930554
						835			8.50718	0.930484
						836			8.5008	0.930415
						837			8.49443	0.930345
						838			8.48806	0.930275
						839			8.48169	0.930205
						840			8.47534	0.930135
						841			8.46898	0.930066
						842			8.46263	0.929996
						843			8.45629	0.929926
						844			8.44995	0.929856
						845			8.44361	0.929787
						846			8.43728	0.929717
						847			8.43096	0.929647
						848			8.42464	0.929578
						849			8.41832	0.929508
						850			8.41201	0.929438
						851			8.4057	0.929368
						852			8.3994	0.929299
						853			8.3931	0.929229
						854			8.38681	0.929159
						855			8.38052	0.92909
						856			8.37424	0.92902
						857			8.36796	0.92895
						858			8.36169	0.928881
						859			8.35542	0.928811
						860			8.34915	0.928741
						861			8.34289	0.928672
						862			8.33664	0.928602
						863			8.33039	0.928532
						864			8.32414	0.928463
						865			8.3179	0.928393
						866			8.31167	0.928323
						867			8.30544	0.928254
						868			8.29921	0.928184
						869			8.29299	0.928115
						870			8.28677	0.928045
						871			8.28056	0.927975
						872			8.27435	0.927906
						873			8.26815	0.927836
						874			8.26195	0.927767
						875			8.25575	0.927697
						876			8.24956	0.927627
						877			8.24338	0.927558
						878			8.2372	0.927488
						879			8.23102	0.927419
						880			8.22485	0.927349
						881			8.21868	0.92728
						882			8.21252	0.92721
						883			8.20637	0.927141
						884			8.20021	0.927071
						885			8.19407	0.927002
						886			8.18792	0.926932
						887			8.18178	0.926862
						888			8.17565	0.926793
						889			8.16952	0.926723
						890			8.1634	0.926654
						891			8.15728	0.926584
						892			8.15116	0.926515
						893			8.14505	0.926445
						894			8.13894	0.926376
						895			8.13284	0.926307
						896			8.12674	0.926237
						897			8.12065	0.926168
						898			8.11456	0.926098
						899			8.10848	0.926029
						900			8.1024	0.925959
						901			8.09632	0.92589
						902			8.09025	0.92582
						903			8.08419	0.925751
						904			8.07813	0.925681
						905			8.07207	0.925612
						906			8.06602	0.925543
						907			8.05997	0.925473
						908			8.05393	0.925404
						909			8.04789	0.925334
						910			8.04186	0.925265
						911			8.03583	0.925196
						912			8.0298	0.925126
						913			8.02378	0.925057
						914			8.01777	0.924987
						915			8.01176	0.924918
						916			8.00575	0.924849
						917			7.99975	0.924779
						918			7.99375	0.92471
						919			7.98776	0.924641
						920			7.98177	0.924571
						921			7.97579	0.924502
						922			7.96981	0.924433
						923			7.96383	0.924363
						924			7.95786	0.924294
						925			7.95189	0.924225
						926			7.94593	0.924155
						927			7.93998	0.924086
						928			7.93402	0.924017
						929			7.92807	0.923947
						930			7.92213	0.923878
						931			7.91619	0.923809
						932			7.91026	0.92374
						933			7.90433	0.92367
						934			7.8984	0.923601
						935			7.89248	0.923532
						936			7.88656	0.923463
						937			7.88065	0.923393
						938			7.87474	0.923324
						939			7.86884	0.923255
						940			7.86294	0.923186
						941			7.85704	0.923116
						942			7.85115	0.923047
						943			7.84527	0.922978
						944			7.83938	0.922909
						945			7.83351	0.922839
						946			7.82763	0.92277
						947			7.82176	0.922701
						948			7.8159	0.922632
						949			7.81004	0.922563
						950			7.80419	0.922493
						951			7.79833	0.922424
						952			7.79249	0.922355
						953			7.78665	0.922286
						954			7.78081	0.922217
						955			7.77497	0.922148
						956			7.76915	0.922078
						957			7.76332	0.922009
						958			7.7575	0.92194
						959			7.75168	0.921871
						960			7.74587	0.921802
						961			7.74007	0.921733
						962			7.73426	0.921664
						963			7.72846	0.921594
						964			7.72267	0.921525
						965			7.71688	0.921456
						966			7.71109	0.921387
						967			7.70531	0.921318
						968			7.69954	0.921249
						969			7.69376	0.92118
						970			7.688	0.921111
						971			7.68223	0.921042
						972			7.67647	0.920973
						973			7.67072	0.920903
						974			7.66497	0.920834
						975			7.65922	0.920765
						976			7.65348	0.920696
						977			7.64774	0.920627
						978			7.64201	0.920558
						979			7.63628	0.920489
						980			7.63055	0.92042
						981			7.62483	0.920351
						982			7.61911	0.920282
						983			7.6134	0.920213
						984			7.60769	0.920144
						985			7.60199	0.920075
						986			7.59629	0.920006
						987			7.5906	0.919937
						988			7.58491	0.919868
						989			7.57922	0.919799
						990			7.57354	0.91973
						991			7.56786	0.919661
						992			7.56219	0.919592
						993			7.55652	0.919523
						994			7.55085	0.919454
						995			7.54519	0.919385
						996			7.53953	0.919316
						997			7.53388	0.919247
						998			7.52823	0.919178
						999			7.52259	0.919109
						1000			7.51695	0.919041
						1001			7.51131	0.918972
						1002			7.50568	0.918903
						1003			7.50005	0.918834
						1004			7.49443	0.918765
						1005			7.48881	0.918696
						1006			7.4832	0.918627
						1007			7.47759	0.918558
						1008			7.47198	0.918489
						1009			7.46638	0.91842
						1010			7.46078	0.918351
						1011			7.45519	0.918283
						1012			7.4496	0.918214
						1013			7.44401	0.918145
						1014			7.43843	0.918076
						1015			7.43286	0.918007
						1016			7.42728	0.917938
						1017			7.42172	0.917869
						1018			7.41615	0.917801
						1019			7.41059	0.917732
						1020			7.40504	0.917663
						1021			7.39948	0.917594
						1022			7.39394	0.917525
						1023			7.38839	0.917457
						1024			7.38285	0.917388
						1025			7.37732	0.917319
						1026			7.37179	0.91725
						1027			7.36626	0.917181
						1028			7.36074	0.917113
						1029			7.35522	0.917044
						1030			7.34971	0.916975
						1031			7.34419	0.916906
						1032			7.33869	0.916837
						1033			7.33319	0.916769
						1034			7.32769	0.9167
						1035			7.3222	0.916631
						1036			7.31671	0.916562
						1037			7.31122	0.916494
						1038			7.30574	0.916425
						1039			7.30026	0.916356
						1040			7.29479	0.916288
						1041			7.28932	0.916219
						1042			7.28385	0.91615
						1043			7.27839	0.916081
						1044			7.27294	0.916013
						1045			7.26748	0.915944
						1046			7.26204	0.915875
						1047			7.25659	0.915807
						1048			7.25115	0.915738
						1049			7.24571	0.915669
						1050			7.24028	0.915601
						1051			7.23485	0.915532
						1052			7.22943	0.915463
						1053			7.22401	0.915395
						1054			7.21859	0.915326
						1055			7.21318	0.915257
						1056			7.20777	0.915189
						1057			7.20237	0.91512
						1058			7.19697	0.915051
						1059			7.19157	0.914983
						1060			7.18618	0.914914
						1061			7.1808	0.914846
						1062			7.17541	0.914777
						1063			7.17003	0.914708
						1064			7.16466	0.91464
						1065			7.15929	0.914571
						1066			7.15392	0.914502
						1067			7.14855	0.914434
						1068			7.1432	0.914365
						1069			7.13784	0.914297
						1070			7.13249	0.914228
						1071			7.12714	0.91416
						1072			7.1218	0.914091
						1073			7.11646	0.914023
						1074			7.11112	0.913954
						1075			7.10579	0.913885
						1076			7.10046	0.913817
						1077			7.09514	0.913748
						1078			7.08982	0.91368
						1079			7.08451	0.913611
						1080			7.07919	0.913543
						1081			7.07389	0.913474
						1082			7.06858	0.913406
						1083			7.06328	0.913337
						1084			7.05799	0.913269
						1085			7.0527	0.9132
						1086			7.04741	0.913132
						1087			7.04213	0.913063
						1088			7.03685	0.912995
						1089			7.03157	0.912926
						1090			7.0263	0.912858
						1091			7.02103	0.912789
						1092			7.01577	0.912721
						1093			7.01051	0.912653
						1094			7.00525	0.912584
						1095			7	0.912516
						1096			6.99475	0.912447
						1097			6.98951	0.912379
						1098			6.98427	0.91231
						1099			6.97903	0.912242
						1100			6.9738	0.912173
						1101			6.96857	0.912105
						1102			6.96335	0.912037
						1103			6.95813	0.911968
						1104			6.95291	0.9119
						1105			6.9477	0.911831
						1106			6.94249	0.911763
						1107			6.93728	0.911695
						1108			6.93208	0.911626
						1109			6.92688	0.911558
						1110			6.92169	0.91149
						1111			6.9165	0.911421
						1112			6.91132	0.911353
						1113			6.90614	0.911285
						1114			6.90096	0.911216
						1115			6.89578	0.911148
						1116			6.89061	0.91108
						1117			6.88545	0.911011
						1118			6.88029	0.910943
						1119			6.87513	0.910875
						1120			6.86997	0.910806
						1121			6.86482	0.910738
						1122			6.85968	0.91067
						1123			6.85453	0.910601
						1124			6.84939	0.910533
						1125			6.84426	0.910465
						1126			6.83913	0.910396
						1127			6.834	0.910328
						1128			6.82888	0.91026
						1129			6.82376	0.910192
						1130			6.81864	0.910123
						1131			6.81353	0.910055
						1132			6.80842	0.909987
						1133			6.80332	0.909919
						1134			6.79822	0.90985
						1135			6.79312	0.909782
						1136			6.78803	0.909714
						1137			6.78294	0.909646
						1138			6.77785	0.909577
						1139			6.77277	0.909509
						1140			6.76769	0.909441
						1141			6.76262	0.909373
						1142			6.75755	0.909305
						1143			6.75248	0.909236
						1144			6.74742	0.909168
						1145			6.74236	0.9091
						1146			6.73731	0.909032
						1147			6.73226	0.908964
						1148			6.72721	0.908896
						1149			6.72216	0.908827
						1150			6.71712	0.908759
						1151			6.71209	0.908691
						1152			6.70706	0.908623
						1153			6.70203	0.908555
						1154			6.697	0.908487
						1155			6.69198	0.908419
						1156			6.68697	0.90835
						1157			6.68195	0.908282
						1158			6.67694	0.908214
						1159			6.67194	0.908146
						1160			6.66693	0.908078
						1161			6.66194	0.90801
						1162			6.65694	0.907942
						1163			6.65195	0.907874
						1164			6.64696	0.907806
						1165			6.64198	0.907737
						1166			6.637	0.907669
						1167			6.63203	0.907601
						1168			6.62705	0.907533
						1169			6.62208	0.907465
						1170			6.61712	0.907397
						1171			6.61216	0.907329
						1172			6.6072	0.907261
						1173			6.60225	0.907193
						1174			6.5973	0.907125
						1175			6.59235	0.907057
						1176			6.58741	0.906989
						1177			6.58247	0.906921
						1178			6.57754	0.906853
						1179			6.5726	0.906785
						1180			6.56768	0.906717
						1181			6.56275	0.906649
						1182			6.55783	0.906581
						1183			6.55292	0.906513
						1184			6.548	0.906445
						1185			6.54309	0.906377
						1186			6.53819	0.906309
						1187			6.53329	0.906241
						1188			6.52839	0.906173
						1189			6.52349	0.906105
						1190			6.5186	0.906037
						1191			6.51372	0.905969
						1192			6.50883	0.905901
						1193			6.50395	0.905833
						1194			6.49908	0.905765
						1195			6.4942	0.905697
						1196			6.48934	0.905629
						1197			6.48447	0.905562
						1198			6.47961	0.905494
						1199			6.47475	0.905426
						1200			6.4699	0.905358
						1201			6.46505	0.90529
						1202			6.4602	0.905222
						1203			6.45536	0.905154
						1204			6.45052	0.905086
						1205			6.44568	0.905018
						1206			6.44085	0.90495
						1207			6.43602	0.904883
						1208			6.43119	0.904815
						1209			6.42637	0.904747
						1210			6.42155	0.904679
						1211			6.41674	0.904611
						1212			6.41193	0.904543
						1213			6.40712	0.904475
						1214			6.40232	0.904408
						1215			6.39752	0.90434
						1216			6.39272	0.904272
						1217			6.38793	0.904204
						1218			6.38314	0.904136
						1219			6.37835	0.904069
						1220			6.37357	0.904001
						1221			6.36879	0.903933
						1222			6.36402	0.903865
						1223			6.35925	0.903797
						1224			6.35448	0.90373
						1225			6.34972	0.903662
						1226			6.34496	0.903594
						1227			6.3402	0.903526
						1228			6.33545	0.903459
						1229			6.3307	0.903391
						1230			6.32595	0.903323
						1231			6.32121	0.903255
						1232			6.31647	0.903188
						1233			6.31173	0.90312
						1234			6.307	0.903052
						1235			6.30227	0.902984
						1236			6.29755	0.902917
						1237			6.29283	0.902849
						1238			6.28811	0.902781
						1239			6.28339	0.902713
						1240			6.27868	0.902646
						1241			6.27398	0.902578
						1242			6.26927	0.90251
						1243			6.26457	0.902443
						1244			6.25987	0.902375
						1245			6.25518	0.902307
						1246			6.25049	0.90224
						1247			6.24581	0.902172
						1248			6.24112	0.902104
						1249			6.23644	0.902037
						1250			6.23177	0.901969
						1251			6.2271	0.901901
						1252			6.22243	0.901834
						1253			6.21776	0.901766
						1254			6.2131	0.901698
						1255			6.20844	0.901631
						1256			6.20379	0.901563
						1257			6.19914	0.901496
						1258			6.19449	0.901428
						1259			6.18985	0.90136
						1260			6.18521	0.901293
						1261			6.18057	0.901225
						1262			6.17593	0.901158
						1263			6.1713	0.90109
						1264			6.16668	0.901022
						1265			6.16205	0.900955
						1266			6.15743	0.900887
						1267			6.15282	0.90082
						1268			6.14821	0.900752
						1269			6.1436	0.900685
						1270			6.13899	0.900617
						1271			6.13439	0.90055
						1272			6.12979	0.900482
						1273			6.12519	0.900414
						1274			6.1206	0.900347
						1275			6.11601	0.900279
						1276			6.11143	0.900212
						1277			6.10684	0.900144
						1278			6.10227	0.900077
						1279			6.09769	0.900009
						1280			6.09312	0.899942
						1281			6.08855	0.899874
						1282			6.08399	0.899807
						1283			6.07943	0.899739
						1284			6.07487	0.899672
						1285			6.07031	0.899604
						1286			6.06576	0.899537
						1287			6.06121	0.89947
						1288			6.05667	0.899402
						1289			6.05213	0.899335
						1290			6.04759	0.899267
						1291			6.04306	0.8992
						1292			6.03853	0.899132
						1293			6.034	0.899065
						1294			6.02948	0.898997
						1295			6.02496	0.89893
						1296			6.02044	0.898863
						1297			6.01593	0.898795
						1298			6.01142	0.898728
						1299			6.00691	0.89866
						1300			6.0024	0.898593
						1301			5.9979	0.898526
						1302			5.99341	0.898458
						1303			5.98891	0.898391
						1304			5.98442	0.898323
						1305			5.97994	0.898256
						1306			5.97545	0.898189
						1307			5.97097	0.898121
						1308			5.9665	0.898054
						1309			5.96203	0.897987
						1310			5.95756	0.897919
						1311			5.95309	0.897852
						1312			5.94863	0.897785
						1313			5.94417	0.897717
						1314			5.93971	0.89765
						1315			5.93526	0.897583
						1316			5.93081	0.897515
						1317			5.92636	0.897448
						1318			5.92192	0.897381
						1319			5.91748	0.897313
						1320			5.91304	0.897246
						1321			5.90861	0.897179
						1322			5.90418	0.897112
						1323			5.89975	0.897044
						1324			5.89533	0.896977
						1325			5.89091	0.89691
						1326			5.88649	0.896842
						1327			5.88208	0.896775
						1328			5.87767	0.896708
						1329			5.87326	0.896641
						1330			5.86886	0.896573
						1331			5.86446	0.896506
						1332			5.86006	0.896439
						1333			5.85567	0.896372
						1334			5.85128	0.896305
						1335			5.84689	0.896237
						1336			5.84251	0.89617
						1337			5.83813	0.896103
						1338			5.83375	0.896036
						1339			5.82938	0.895968
						1340			5.82501	0.895901
						1341			5.82064	0.895834
						1342			5.81628	0.895767
						1343			5.81192	0.8957
						1344			5.80756	0.895633
						1345			5.8032	0.895565
						1346			5.79885	0.895498
						1347			5.79451	0.895431
						1348			5.79016	0.895364
						1349			5.78582	0.895297
						1350			5.78148	0.89523
						1351			5.77715	0.895162
						1352			5.77282	0.895095
						1353			5.76849	0.895028
						1354			5.76416	0.894961
						1355			5.75984	0.894894
						1356			5.75552	0.894827
						1357			5.75121	0.89476
						1358			5.7469	0.894693
						1359			5.74259	0.894626
						1360			5.73828	0.894558
						1361			5.73398	0.894491
						1362			5.72968	0.894424
						1363			5.72539	0.894357
						1364			5.72109	0.89429
						1365			5.71681	0.894223
						1366			5.71252	0.894156
						1367			5.70824	0.894089
						1368			5.70396	0.894022
						1369			5.69968	0.893955
						1370			5.69541	0.893888
						1371			5.69114	0.893821
						1372			5.68687	0.893754
						1373			5.68261	0.893687
						1374			5.67835	0.89362
						1375			5.67409	0.893553
						1376			5.66984	0.893486
						1377			5.66559	0.893419
						1378			5.66134	0.893352
						1379			5.65709	0.893285
						1380			5.65285	0.893218
						1381			5.64861	0.893151
						1382			5.64438	0.893084
						1383			5.64015	0.893017
						1384			5.63592	0.89295
						1385			5.63169	0.892883
						1386			5.62747	0.892816
						1387			5.62325	0.892749
						1388			5.61904	0.892682
						1389			5.61482	0.892615
						1390			5.61061	0.892548
						1391			5.60641	0.892481
						1392			5.6022	0.892414
						1393			5.598	0.892347
						1394			5.59381	0.89228
						1395			5.58961	0.892213
						1396			5.58542	0.892146
						1397			5.58124	0.892079
						1398			5.57705	0.892013
						1399			5.57287	0.891946
						1400			5.56869	0.891879
						1401			5.56452	0.891812
						1402			5.56035	0.891745
						1403			5.55618	0.891678
						1404			5.55201	0.891611
						1405			5.54785	0.891544
						1406			5.54369	0.891478
						1407			5.53953	0.891411
						1408			5.53538	0.891344
						1409			5.53123	0.891277
						1410			5.52708	0.89121
						1411			5.52294	0.891143
						1412			5.5188	0.891076
						1413			5.51466	0.89101
						1414			5.51053	0.890943
						1415			5.5064	0.890876
						1416			5.50227	0.890809
						1417			5.49814	0.890742
						1418			5.49402	0.890676
						1419			5.4899	0.890609
						1420			5.48578	0.890542
						1421			5.48167	0.890475
						1422			5.47756	0.890408
						1423			5.47346	0.890342
						1424			5.46935	0.890275
						1425			5.46525	0.890208
						1426			5.46115	0.890141
						1427			5.45706	0.890075
						1428			5.45297	0.890008
						1429			5.44888	0.889941
						1430			5.4448	0.889874
						1431			5.44071	0.889808
						1432			5.43663	0.889741
						1433			5.43256	0.889674
						1434			5.42849	0.889607
						1435			5.42442	0.889541
						1436			5.42035	0.889474
						1437			5.41629	0.889407
						1438			5.41222	0.889341
						1439			5.40817	0.889274
						1440			5.40411	0.889207
						1441			5.40006	0.88914
						1442			5.39601	0.889074
						1443			5.39197	0.889007
						1444			5.38792	0.88894
						1445			5.38388	0.888874
						1446			5.37985	0.888807
						1447			5.37581	0.88874
						1448			5.37178	0.888674
						1449			5.36776	0.888607
						1450			5.36373	0.88854
						1451			5.35971	0.888474
						1452			5.35569	0.888407
						1453			5.35168	0.888341
						1454			5.34767	0.888274
						1455			5.34366	0.888207
						1456			5.33965	0.888141
						1457			5.33565	0.888074
						1458			5.33165	0.888008
						1459			5.32765	0.887941
						1460			5.32366	0.887874
						1461			5.31966	0.887808
						1462			5.31568	0.887741
						1463			5.31169	0.887675
						1464			5.30771	0.887608
						1465			5.30373	0.887541
						1466			5.29975	0.887475
						1467			5.29578	0.887408
						1468			5.29181	0.887342
						1469			5.28784	0.887275
						1470			5.28388	0.887209
						1471			5.27992	0.887142
						1472			5.27596	0.887076
						1473			5.272	0.887009
						1474			5.26805	0.886943
						1475			5.2641	0.886876
						1476			5.26015	0.88681
						1477			5.25621	0.886743
						1478			5.25227	0.886676
						1479			5.24833	0.88661
						1480			5.2444	0.886544
						1481			5.24046	0.886477
						1482			5.23654	0.886411
						1483			5.23261	0.886344
						1484			5.22869	0.886278
						1485			5.22477	0.886211
						1486			5.22085	0.886145
						1487			5.21694	0.886078
						1488			5.21302	0.886012
						1489			5.20912	0.885945
						1490			5.20521	0.885879
						1491			5.20131	0.885812
						1492			5.19741	0.885746
						1493			5.19351	0.88568
						1494			5.18962	0.885613
						1495			5.18573	0.885547
						1496			5.18184	0.88548
						1497			5.17795	0.885414
						1498			5.17407	0.885347
						1499			5.17019	0.885281
						1500			5.16632	0.885215
						1501			5.16244	0.885148
						1502			5.15857	0.885082
						1503			5.15471	0.885016
						1504			5.15084	0.884949
						1505			5.14698	0.884883
						1506			5.14312	0.884816
						1507			5.13927	0.88475
						1508			5.13541	0.884684
						1509			5.13156	0.884617
						1510			5.12772	0.884551
						1511			5.12387	0.884485
						1512			5.12003	0.884418
						1513			5.11619	0.884352
						1514			5.11236	0.884286
						1515			5.10852	0.884219
						1516			5.10469	0.884153
						1517			5.10087	0.884087
						1518			5.09704	0.88402
						1519			5.09322	0.883954
						1520			5.0894	0.883888
						1521			5.08559	0.883822
						1522			5.08177	0.883755
						1523			5.07796	0.883689
						1524			5.07416	0.883623
						1525			5.07035	0.883556
						1526			5.06655	0.88349
						1527			5.06275	0.883424
						1528			5.05896	0.883358
						1529			5.05516	0.883291
						1530			5.05137	0.883225
						1531			5.04759	0.883159
						1532			5.0438	0.883093
						1533			5.04002	0.883026
						1534			5.03624	0.88296
						1535			5.03247	0.882894
						1536			5.02869	0.882828
						1537			5.02492	0.882762
						1538			5.02116	0.882695
						1539			5.01739	0.882629
						1540			5.01363	0.882563
						1541			5.00987	0.882497
						1542			5.00612	0.882431
						1543			5.00236	0.882364
						1544			4.99861	0.882298
						1545			4.99486	0.882232
						1546			4.99112	0.882166
						1547			4.98738	0.8821
						1548			4.98364	0.882034
						1549			4.9799	0.881967
						1550			4.97617	0.881901
						1551			4.97244	0.881835
						1552			4.96871	0.881769
						1553			4.96498	0.881703
						1554			4.96126	0.881637
						1555			4.95754	0.881571
						1556			4.95383	0.881505
						1557			4.95011	0.881438
						1558			4.9464	0.881372
						1559			4.94269	0.881306
						1560			4.93899	0.88124
						1561			4.93528	0.881174
						1562			4.93158	0.881108
						1563			4.92789	0.881042
						1564			4.92419	0.880976
						1565			4.9205	0.88091
						1566			4.91681	0.880844
						1567			4.91312	0.880778
						1568			4.90944	0.880712
						1569			4.90576	0.880646
						1570			4.90208	0.880579
						1571			4.89841	0.880513
						1572			4.89474	0.880447
						1573			4.89107	0.880381
						1574			4.8874	0.880315
						1575			4.88373	0.880249
						1576			4.88007	0.880183
						1577			4.87641	0.880117
						1578			4.87276	0.880051
						1579			4.86911	0.879985
						1580			4.86545	0.879919
						1581			4.86181	0.879853
						1582			4.85816	0.879787
						1583			4.85452	0.879721
						1584			4.85088	0.879655
						1585			4.84724	0.879589
						1586			4.84361	0.879523
						1587			4.83998	0.879457
						1588			4.83635	0.879392
						1589			4.83272	0.879326
						1590			4.8291	0.87926
						1591			4.82548	0.879194
						1592			4.82186	0.879128
						1593			4.81825	0.879062
						1594			4.81463	0.878996
						1595			4.81103	0.87893
						1596			4.80742	0.878864
						1597			4.80381	0.878798
						1598			4.80021	0.878732
						1599			4.79661	0.878666
						1600			4.79302	0.8786
						1601			4.78942	0.878535
						1602			4.78583	0.878469
						1603			4.78225	0.878403
						1604			4.77866	0.878337
						1605			4.77508	0.878271
						1606			4.7715	0.878205
						1607			4.76792	0.878139
						1608			4.76435	0.878073
						1609			4.76077	0.878008
						1610			4.7572	0.877942
						1611			4.75364	0.877876
						1612			4.75007	0.87781
						1613			4.74651	0.877744
						1614			4.74295	0.877678
						1615			4.7394	0.877613
						1616			4.73585	0.877547
						1617			4.73229	0.877481
						1618			4.72875	0.877415
						1619			4.7252	0.877349
						1620			4.72166	0.877283
						1621			4.71812	0.877218
						1622			4.71458	0.877152
						1623			4.71105	0.877086
						1624			4.70752	0.87702
						1625			4.70399	0.876955
						1626			4.70046	0.876889
						1627			4.69694	0.876823
						1628			4.69341	0.876757
						1629			4.68989	0.876692
						1630			4.68638	0.876626
						1631			4.68287	0.87656
						1632			4.67935	0.876494
						1633			4.67585	0.876429
						1634			4.67234	0.876363
						1635			4.66884	0.876297
						1636			4.66534	0.876231
						1637			4.66184	0.876166
						1638			4.65834	0.8761
						1639			4.65485	0.876034
						1640			4.65136	0.875969
						1641			4.64788	0.875903
						1642			4.64439	0.875837
						1643			4.64091	0.875771
						1644			4.63743	0.875706
						1645			4.63395	0.87564
						1646			4.63048	0.875574
						1647			4.62701	0.875509
						1648			4.62354	0.875443
						1649			4.62007	0.875377
						1650			4.61661	0.875312
						1651			4.61315	0.875246
						1652			4.60969	0.875181
						1653			4.60623	0.875115
						1654			4.60278	0.875049
						1655			4.59933	0.874984
						1656			4.59588	0.874918
						1657			4.59243	0.874852
						1658			4.58899	0.874787
						1659			4.58555	0.874721
						1660			4.58211	0.874656
						1661			4.57868	0.87459
						1662			4.57524	0.874524
						1663			4.57181	0.874459
						1664			4.56839	0.874393
						1665			4.56496	0.874328
						1666			4.56154	0.874262
						1667			4.55812	0.874197
						1668			4.5547	0.874131
						1669			4.55129	0.874065
						1670			4.54788	0.874
						1671			4.54447	0.873934
						1672			4.54106	0.873869
						1673			4.53765	0.873803
						1674			4.53425	0.873738
						1675			4.53085	0.873672
						1676			4.52746	0.873607
						1677			4.52406	0.873541
						1678			4.52067	0.873476
						1679			4.51728	0.87341
						1680			4.51389	0.873345
						1681			4.51051	0.873279
						1682			4.50713	0.873214
						1683			4.50375	0.873148
						1684			4.50037	0.873083
						1685			4.497	0.873017
						1686			4.49363	0.872952
						1687			4.49026	0.872886
						1688			4.48689	0.872821
						1689			4.48353	0.872755
						1690			4.48017	0.87269
						1691			4.47681	0.872624
						1692			4.47345	0.872559
						1693			4.4701	0.872493
						1694			4.46675	0.872428
						1695			4.4634	0.872363
						1696			4.46005	0.872297
						1697			4.45671	0.872232
						1698			4.45337	0.872166
						1699			4.45003	0.872101
						1700			4.44669	0.872036
						1701			4.44336	0.87197
						1702			4.44003	0.871905
						1703			4.4367	0.871839
						1704			4.43337	0.871774
						1705			4.43005	0.871709
						1706			4.42673	0.871643
						1707			4.42341	0.871578
						1708			4.42009	0.871512
						1709			4.41678	0.871447
						1710			4.41347	0.871382
						1711			4.41016	0.871316
						1712			4.40685	0.871251
						1713			4.40355	0.871186
						1714			4.40024	0.87112
						1715			4.39695	0.871055
						1716			4.39365	0.87099
						1717			4.39036	0.870924
						1718			4.38706	0.870859
						1719			4.38377	0.870794
						1720			4.38049	0.870728
						1721			4.3772	0.870663
						1722			4.37392	0.870598
						1723			4.37064	0.870533
						1724			4.36737	0.870467
						1725			4.36409	0.870402
						1726			4.36082	0.870337
						1727			4.35755	0.870271
						1728			4.35428	0.870206
						1729			4.35102	0.870141
						1730			4.34776	0.870076
						1731			4.3445	0.87001
						1732			4.34124	0.869945
						1733			4.33799	0.86988
						1734			4.33473	0.869815
						1735			4.33148	0.869749
						1736			4.32824	0.869684
						1737			4.32499	0.869619
						1738			4.32175	0.869554
						1739			4.31851	0.869489
						1740			4.31527	0.869423
						1741			4.31204	0.869358
						1742			4.3088	0.869293
						1743			4.30557	0.869228
						1744			4.30234	0.869163
						1745			4.29912	0.869097
						1746			4.2959	0.869032
						1747			4.29268	0.868967
						1748			4.28946	0.868902
						1749			4.28624	0.868837
						1750			4.28303	0.868772
						1751			4.27982	0.868706
						1752			4.27661	0.868641
						1753			4.2734	0.868576
						1754			4.2702	0.868511
						1755			4.267	0.868446
						1756			4.2638	0.868381
						1757			4.2606	0.868316
						1758			4.25741	0.86825
						1759			4.25421	0.868185
						1760			4.25103	0.86812
						1761			4.24784	0.868055
						1762			4.24465	0.86799
						1763			4.24147	0.867925
						1764			4.23829	0.86786
						1765			4.23511	0.867795
						1766			4.23194	0.86773
						1767			4.22877	0.867665
						1768			4.2256	0.867599
						1769			4.22243	0.867534
						1770			4.21926	0.867469
						1771			4.2161	0.867404
						1772			4.21294	0.867339
						1773			4.20978	0.867274
						1774			4.20662	0.867209
						1775			4.20347	0.867144
						1776			4.20032	0.867079
						1777			4.19717	0.867014
						1778			4.19402	0.866949
						1779			4.19088	0.866884
						1780			4.18774	0.866819
						1781			4.1846	0.866754
						1782			4.18146	0.866689
						1783			4.17832	0.866624
						1784			4.17519	0.866559
						1785			4.17206	0.866494
						1786			4.16893	0.866429
						1787			4.16581	0.866364
						1788			4.16268	0.866299
						1789			4.15956	0.866234
						1790			4.15645	0.866169
						1791			4.15333	0.866104
						1792			4.15022	0.866039
						1793			4.1471	0.865974
						1794			4.14399	0.865909
						1795			4.14089	0.865844
						1796			4.13778	0.865779
						1797			4.13468	0.865715
						1798			4.13158	0.86565
						1799			4.12848	0.865585
						1800			4.12539	0.86552
						1801			4.1223	0.865455
						1802			4.11921	0.86539
						1803			4.11612	0.865325
						1804			4.11303	0.86526
						1805			4.10995	0.865195
						1806			4.10687	0.86513
						1807			4.10379	0.865065
						1808			4.10071	0.865001
						1809			4.09764	0.864936
						1810			4.09456	0.864871
						1811			4.09149	0.864806
						1812			4.08843	0.864741
						1813			4.08536	0.864676
						1814			4.0823	0.864611
						1815			4.07924	0.864547
						1816			4.07618	0.864482
						1817			4.07312	0.864417
						1818			4.07007	0.864352
						1819			4.06702	0.864287
						1820			4.06397	0.864222
						1821			4.06092	0.864158
						1822			4.05788	0.864093
						1823			4.05484	0.864028
						1824			4.0518	0.863963
						1825			4.04876	0.863898
						1826			4.04572	0.863834
						1827			4.04269	0.863769
						1828			4.03966	0.863704
						1829			4.03663	0.863639
						1830			4.0336	0.863575
						1831			4.03058	0.86351
						1832			4.02756	0.863445
						1833			4.02454	0.86338
						1834			4.02152	0.863315
						1835			4.01851	0.863251
						1836			4.01549	0.863186
						1837			4.01248	0.863121
						1838			4.00947	0.863057
						1839			4.00647	0.862992
						1840			4.00346	0.862927
						1841			4.00046	0.862862
						1842			3.99746	0.862798
						1843			3.99447	0.862733
						1844			3.99147	0.862668
						1845			3.98848	0.862604
						1846			3.98549	0.862539
						1847			3.9825	0.862474
						1848			3.97952	0.862409
						1849			3.97653	0.862345
						1850			3.97355	0.86228
						1851			3.97057	0.862215
						1852			3.9676	0.862151
						1853			3.96462	0.862086
						1854			3.96165	0.862021
						1855			3.95868	0.861957
						1856			3.95571	0.861892
						1857			3.95274	0.861828
						1858			3.94978	0.861763
						1859			3.94682	0.861698
						1860			3.94386	0.861634
						1861			3.9409	0.861569
						1862			3.93795	0.861504
						1863			3.935	0.86144
						1864			3.93205	0.861375
						1865			3.9291	0.861311
						1866			3.92615	0.861246
						1867			3.92321	0.861181
						1868			3.92027	0.861117
						1869			3.91733	0.861052
						1870			3.91439	0.860988
						1871			3.91146	0.860923
						1872			3.90853	0.860859
						1873			3.9056	0.860794
						1874			3.90267	0.860729
						1875			3.89974	0.860665
						1876			3.89682	0.8606
						1877			3.8939	0.860536
						1878			3.89098	0.860471
						1879			3.88806	0.860407
						1880			3.88514	0.860342
						1881			3.88223	0.860278
						1882			3.87932	0.860213
						1883			3.87641	0.860149
						1884			3.87351	0.860084
						1885			3.8706	0.86002
						1886			3.8677	0.859955
						1887			3.8648	0.859891
						1888			3.8619	0.859826
						1889			3.85901	0.859762
						1890			3.85611	0.859697
						1891			3.85322	0.859633
						1892			3.85034	0.859568
						1893			3.84745	0.859504
						1894			3.84456	0.859439
						1895			3.84168	0.859375
						1896			3.8388	0.85931
						1897			3.83592	0.859246
						1898			3.83305	0.859182
						1899			3.83017	0.859117
						1900			3.8273	0.859053
						1901			3.82443	0.858988
						1902			3.82157	0.858924
						1903			3.8187	0.858859
						1904			3.81584	0.858795
						1905			3.81298	0.858731
						1906			3.81012	0.858666
						1907			3.80726	0.858602
						1908			3.80441	0.858537
						1909			3.80155	0.858473
						1910			3.7987	0.858409
						1911			3.79586	0.858344
						1912			3.79301	0.85828
						1913			3.79017	0.858215
						1914			3.78733	0.858151
						1915			3.78449	0.858087
						1916			3.78165	0.858022
						1917			3.77881	0.857958
						1918			3.77598	0.857894
						1919			3.77315	0.857829
						1920			3.77032	0.857765
						1921			3.76749	0.857701
						1922			3.76467	0.857636
						1923			3.76185	0.857572
						1924			3.75903	0.857508
						1925			3.75621	0.857443
						1926			3.75339	0.857379
						1927			3.75058	0.857315
						1928			3.74777	0.857251
						1929			3.74496	0.857186
						1930			3.74215	0.857122
						1931			3.73934	0.857058
						1932			3.73654	0.856993
						1933			3.73374	0.856929
						1934			3.73094	0.856865
						1935			3.72814	0.856801
						1936			3.72535	0.856736
						1937			3.72255	0.856672
						1938			3.71976	0.856608
						1939			3.71698	0.856544
						1940			3.71419	0.856479
						1941			3.7114	0.856415
						1942			3.70862	0.856351
						1943			3.70584	0.856287
						1944			3.70306	0.856222
						1945			3.70029	0.856158
						1946			3.69751	0.856094
						1947			3.69474	0.85603
						1948			3.69197	0.855966
						1949			3.6892	0.855901
						1950			3.68644	0.855837
						1951			3.68367	0.855773
						1952			3.68091	0.855709
						1953			3.67815	0.855645
						1954			3.67539	0.855581
						1955			3.67264	0.855516
						1956			3.66988	0.855452
						1957			3.66713	0.855388
						1958			3.66438	0.855324
						1959			3.66164	0.85526
						1960			3.65889	0.855196
						1961			3.65615	0.855131
						1962			3.65341	0.855067
						1963			3.65067	0.855003
						1964			3.64793	0.854939
						1965			3.6452	0.854875
						1966			3.64246	0.854811
						1967			3.63973	0.854747
						1968			3.637	0.854683
						1969			3.63428	0.854619
						1970			3.63155	0.854554
						1971			3.62883	0.85449
						1972			3.62611	0.854426
						1973			3.62339	0.854362
						1974			3.62067	0.854298
						1975			3.61796	0.854234
						1976			3.61525	0.85417
						1977			3.61254	0.854106
						1978			3.60983	0.854042
						1979			3.60712	0.853978
						1980			3.60442	0.853914
						1981			3.60172	0.85385
						1982			3.59901	0.853786
						1983			3.59632	0.853722
						1984			3.59362	0.853658
						1985			3.59093	0.853594
						1986			3.58823	0.85353
						1987			3.58554	0.853466
						1988			3.58286	0.853402
						1989			3.58017	0.853338
						1990			3.57749	0.853274
						1991			3.5748	0.85321
						1992			3.57212	0.853146
						1993			3.56945	0.853082
						1994			3.56677	0.853018
						1995			3.5641	0.852954
						1996			3.56142	0.85289
						1997			3.55875	0.852826
						1998			3.55608	0.852762
						1999			3.55342	0.852698
						2000			3.55075	0.852634
						2001			3.54809	0.85257
						2002			3.54543	0.852506
						2003			3.54277	0.852442
						2004			3.54012	0.852378
						2005			3.53746	0.852314
						2006			3.53481	0.85225
						2007			3.53216	0.852186
						2008			3.52951	0.852122
						2009			3.52687	0.852059
						2010			3.52422	0.851995
						2011			3.52158	0.851931
						2012			3.51894	0.851867
						2013			3.5163	0.851803
						2014			3.51367	0.851739
						2015			3.51103	0.851675
						2016			3.5084	0.851611
						2017			3.50577	0.851547
						2018			3.50314	0.851484
						2019			3.50052	0.85142
						2020			3.49789	0.851356
						2021			3.49527	0.851292
						2022			3.49265	0.851228
						2023			3.49003	0.851164
						2024			3.48741	0.8511
						2025			3.4848	0.851037
						2026			3.48219	0.850973
						2027			3.47958	0.850909
						2028			3.47697	0.850845
						2029			3.47436	0.850781
						2030			3.47175	0.850718
						2031			3.46915	0.850654
						2032			3.46655	0.85059
						2033			3.46395	0.850526
						2034			3.46136	0.850462
						2035			3.45876	0.850399
						2036			3.45617	0.850335
						2037			3.45358	0.850271
						2038			3.45099	0.850207
						2039			3.4484	0.850144
						2040			3.44581	0.85008
						2041			3.44323	0.850016
						2042			3.44065	0.849952
						2043			3.43807	0.849889
						2044			3.43549	0.849825
						2045			3.43292	0.849761
						2046			3.43034	0.849697
						2047			3.42777	0.849634
						2048			3.4252	0.84957
[truncated: 2,001 more rows]

## Sheet: Figure_3B
Depth of BSi:POC molar ratio (m)	Upper Ocean b-value molar ratio	B-value extrapolated deep molar ratio (mol mol-1)	Exponentially extrapolated deep molar ratio (mol mol-1)									Study	Region	Molar ratio (mol mol-1)	Depth (m)
50	0.419655											Rigual-Hernandez et al. 2016 (flux ratios from table 3A)	Australian sector SAZ	0.0477612	1000
51	0.415474											Rigual-Hernandez et al. 2016 (flux ratios from table 3A)	Australian sector SAZ	0.217484	1000
52	0.411416											Rigual-Hernandez et al. 2016 (flux ratios from table 3A)	Australian sector SAZ	0.217484	1000
53	0.407473											Rigual-Hernandez et al. 2016 (flux ratios from table 3A)	Australian sector SAZ	0.21981	1000
54	0.40364											Rigual-Hernandez et al. 2016 (flux ratios from table 3A)	Australian sector SAZ	0.336887	1000
55	0.399913											Rigual-Hernandez et al. 2016 (flux ratios from table 3A)	Australian sector SAZ	0.162047	1000
56	0.396287											Rigual-Hernandez et al. 2016 (flux ratios from table 3A)	Australian sector SAZ	0.145311	1000
57	0.392757											Rigual-Hernandez et al. 2016 (flux ratios from table 3A)	Australian sector SAZ	0.165999	1000
58	0.389319											Rigual-Hernandez et al. 2016 (flux ratios from table 3A)	Australian sector SAZ	0.0325645	1000
59	0.385969											Rigual-Hernandez et al. 2016 (flux ratios from table 3A)	Australian sector SAZ	0.0716418	1000
60	0.382703											Rigual-Hernandez et al. 2016 (flux ratios from table 3A)	Australian sector SAZ	0.0716418	1000
61	0.379518											Rigual-Hernandez et al. 2016 (flux ratios from table 3A)	Australian sector SAZ	0.0716418	1000
62	0.376411											Rigual-Hernandez et al. 2016 (flux ratios from table 3A)	Australian sector SAZ	0.116176	1000
63	0.373379											Rigual-Hernandez et al. 2016 (flux ratios from table 3A)	Australian sector SAZ	0.109453	1000
64	0.370418											Rigual-Hernandez et al. 2016 (flux ratios from table 3A)	Australian sector SAZ	0.00942655	1000
65	0.367526											Rigual-Hernandez et al. 2016 (flux ratios from table 3A)	Australian sector SAZ	0.0671642	1000
66	0.3647											Rigual-Hernandez et al. 2016 (flux ratios from table 3A)	Australian sector SAZ	0.0325645	1000
67	0.361938											Rigual-Hernandez et al. 2016 (flux ratios from table 3A)	Australian sector SAZ		1000
68	0.359237											Rigual-Hernandez et al. 2016 (flux ratios from table 3A)	Australian sector SAZ	0.110511	1000
69	0.356596											Rigual-Hernandez et al. 2016 (flux ratios from table 3A)	Australian sector SAZ	0.276798	1000
70	0.354011											Rigual-Hernandez et al. 2016 (flux ratios from table 3A)	Australian sector SAZ	0.0783582	1000
71	0.351481											Rigual-Hernandez et al. 2016 (flux ratios from table 3A)	Australian sector SAZ	0.137773	2000
72	0.349005											Rigual-Hernandez et al. 2016 (flux ratios from table 3A)	Australian sector SAZ	0.18806	2000
73	0.34658											Rigual-Hernandez et al. 2016 (flux ratios from table 3A)	Australian sector SAZ	0.289979	2000
74	0.344204											Rigual-Hernandez et al. 2016 (flux ratios from table 3A)	Australian sector SAZ	0.426439	2000
75	0.341876											Rigual-Hernandez et al. 2016 (flux ratios from table 3A)	Australian sector SAZ	0.309362	2000
76	0.339595											Rigual-Hernandez et al. 2016 (flux ratios from table 3A)	Australian sector SAZ	0.250746	2000
77	0.337358											Rigual-Hernandez et al. 2016 (flux ratios from table 3A)	Australian sector SAZ	0.249189	2000
78	0.335164											Rigual-Hernandez et al. 2016 (flux ratios from table 3A)	Australian sector SAZ	0.262687	2000
79	0.333013											Rigual-Hernandez et al. 2016 (flux ratios from table 3A)	Australian sector SAZ	0.36635	2000
80	0.330902											Rigual-Hernandez et al. 2016 (flux ratios from table 3A)	Australian sector SAZ	0.626866	2000
81	0.32883											Rigual-Hernandez et al. 2016 (flux ratios from table 3A)	Australian sector SAZ	0.316067	2000
82	0.326796											Rigual-Hernandez et al. 2016 (flux ratios from table 3A)	Australian sector SAZ	0.465672	2000
83	0.3248											Rigual-Hernandez et al. 2016 (flux ratios from table 3A)	Australian sector SAZ	0.537313	2000
84	0.322839											Rigual-Hernandez et al. 2016 (flux ratios from table 3A)	Australian sector SAZ	0.460554	2000
85	0.320914											Rigual-Hernandez et al. 2016 (flux ratios from table 3A)	Australian sector SAZ	0.477612	2000
86	0.319022											Rigual-Hernandez et al. 2016 (flux ratios from table 3A)	Australian sector SAZ	0.6062	2000
87	0.317163											Rigual-Hernandez et al. 2016 (flux ratios from table 3A)	Australian sector SAZ	0.392652	2000
88	0.315335											Rigual-Hernandez et al. 2016 (flux ratios from table 3A)	Australian sector SAZ	0.187633	2000
89	0.313539											Rigual-Hernandez et al. 2016 (flux ratios from table 3A)	Australian sector SAZ	0.20578	2000
90	0.311773											Rigual-Hernandez et al. 2016 (flux ratios from table 3A)	Australian sector SAZ	0.442493	2000
91	0.310036											Rigual-Hernandez et al. 2016 (flux ratios from table 3A)	Australian sector SAZ	0.276798	2000
92	0.308328											Rigual-Hernandez et al. 2016 (flux ratios from table 3A)	Australian sector SAZ	0.127932	3800
93	0.306647											Rigual-Hernandez et al. 2016 (flux ratios from table 3A)	Australian sector SAZ	0.268657	3800
94	0.304994											Rigual-Hernandez et al. 2016 (flux ratios from table 3A)	Australian sector SAZ	0.158033	3800
95	0.303367											Rigual-Hernandez et al. 2016 (flux ratios from table 3A)	Australian sector SAZ	0.273924	3800
96	0.301765											Rigual-Hernandez et al. 2016 (flux ratios from table 3A)	Australian sector SAZ	0.344432	3800
97	0.300188											Rigual-Hernandez et al. 2016 (flux ratios from table 3A)	Australian sector SAZ	0.380597	3800
98	0.298636											Rigual-Hernandez et al. 2016 (flux ratios from table 3A)	Australian sector SAZ	0.358209	3800
99	0.297107											Rigual-Hernandez et al. 2016 (flux ratios from table 3A)	Australian sector SAZ	0.330654	3800
100	0.295601											Rigual-Hernandez et al. 2016 (flux ratios from table 3A)	Australian sector SAZ	0.309362	3800
101	0.294118											Rigual-Hernandez et al. 2016 (flux ratios from table 3A)	Australian sector SAZ	0.374491	3800
102	0.292656											Rigual-Hernandez et al. 2016 (flux ratios from table 3A)	Australian sector SAZ	0.328358	3800
103	0.291216											Rigual-Hernandez et al. 2016 (flux ratios from table 3A)	Australian sector SAZ	0.835821	3800
104	0.289797											Rigual-Hernandez et al. 2016 (flux ratios from table 3A)	Australian sector SAZ	0.626866	3800
105	0.288399											Rigual-Hernandez et al. 2016 (flux ratios from table 3A)	Australian sector SAZ	0.547849	3800
106	0.28702											Rigual-Hernandez et al. 2016 (flux ratios from table 3A)	Australian sector SAZ	0.358209	3800
107	0.285661											Rigual-Hernandez et al. 2016 (flux ratios from table 3A)	Australian sector SAZ	0.268657	3800
108	0.284321											Rigual-Hernandez et al. 2016 (flux ratios from table 3A)	Australian sector SAZ	0.226866	3800
109	0.282999											Rigual-Hernandez et al. 2016 (flux ratios from table 3A)	Australian sector SAZ	0.245439	3800
110	0.281695											Rigual-Hernandez et al. 2016 (flux ratios from table 3A)	Australian sector SAZ	0.253217	3800
111	0.280409											Rigual-Hernandez et al. 2016 (flux ratios from table 3A)	Australian sector SAZ	0.41791	3800
112	0.279141											Rigual-Hernandez et al. 2016 (flux ratios from table 3A)	Australian sector SAZ	0.383795	3800
113	0.277889											Rigual-Hernandez et al. 2016 (flux ratios from table 3B)	Australian sector PFZ		800
114	0.276654											Rigual-Hernandez et al. 2016 (flux ratios from table 3B)	Australian sector PFZ		800
115	0.275435											Rigual-Hernandez et al. 2016 (flux ratios from table 3B)	Australian sector PFZ		800
116	0.274233											Rigual-Hernandez et al. 2016 (flux ratios from table 3B)	Australian sector PFZ	4.47761	800
117	0.273045											Rigual-Hernandez et al. 2016 (flux ratios from table 3B)	Australian sector PFZ	3.16418	800
118	0.271873											Rigual-Hernandez et al. 2016 (flux ratios from table 3B)	Australian sector PFZ	7.07463	800
119	0.270715											Rigual-Hernandez et al. 2016 (flux ratios from table 3B)	Australian sector PFZ	5.91045	800
120	0.269572											Rigual-Hernandez et al. 2016 (flux ratios from table 3B)	Australian sector PFZ	3.67164	800
121	0.268444											Rigual-Hernandez et al. 2016 (flux ratios from table 3B)	Australian sector PFZ	1.16418	800
122	0.267329											Rigual-Hernandez et al. 2016 (flux ratios from table 3B)	Australian sector PFZ	1.8806	800
123	0.266228											Rigual-Hernandez et al. 2016 (flux ratios from table 3B)	Australian sector PFZ	2.29254	800
124	0.265141											Rigual-Hernandez et al. 2016 (flux ratios from table 3B)	Australian sector PFZ	1.39701	800
125	0.264066											Rigual-Hernandez et al. 2016 (flux ratios from table 3B)	Australian sector PFZ	1.82687	800
126	0.263005											Rigual-Hernandez et al. 2016 (flux ratios from table 3B)	Australian sector PFZ	1.93433	800
127	0.261956											Rigual-Hernandez et al. 2016 (flux ratios from table 3B)	Australian sector PFZ	4.16418	800
128	0.260919											Rigual-Hernandez et al. 2016 (flux ratios from table 3B)	Australian sector PFZ	2.62687	800
129	0.259894											Rigual-Hernandez et al. 2016 (flux ratios from table 3B)	Australian sector PFZ	3.28358	800
130	0.258882											Rigual-Hernandez et al. 2016 (flux ratios from table 3B)	Australian sector PFZ	4.63881	800
131	0.257881											Rigual-Hernandez et al. 2016 (flux ratios from table 3B)	Australian sector PFZ	4.40085	800
132	0.256891											Rigual-Hernandez et al. 2016 (flux ratios from table 3B)	Australian sector PFZ	2.65075	800
133	0.255913											Rigual-Hernandez et al. 2016 (flux ratios from table 3B)	Australian sector PFZ	2.68657	800
134	0.254946											Rigual-Hernandez et al. 2016 (flux ratios from table 3B)	Australian sector PFZ	6.08955	800
135	0.253989											Rigual-Hernandez et al. 2016 (flux ratios from table 3B)	Australian sector PFZ	9.49254	800
136	0.253043											Rigual-Hernandez et al. 2016 (flux ratios from table 3B)	Australian sector PFZ	11.2836	800
137	0.252108											Rigual-Hernandez et al. 2016 (flux ratios from table 3B)	Australian sector PFZ	3.04478	800
138	0.251183											Rigual-Hernandez et al. 2016 (flux ratios from table 3B)	Australian sector PFZ	5.73134	800
139	0.250267											Rigual-Hernandez et al. 2016 (flux ratios from table 3B)	Australian sector PFZ	12.7164	800
140	0.249362											Rigual-Hernandez et al. 2016 (flux ratios from table 3B)	Australian sector PFZ	6.80597	800
141	0.248466											Rigual-Hernandez et al. 2016 (flux ratios from table 3B)	Australian sector PFZ	2.77612	800
142	0.24758											Rigual-Hernandez et al. 2016 (flux ratios from table 3B)	Australian sector PFZ	4.77612	800
143	0.246704											Rigual-Hernandez et al. 2016 (flux ratios from table 3B)	Australian sector PFZ	4.37527	800
144	0.245836											Rigual-Hernandez et al. 2016 (flux ratios from table 3B)	Australian sector PFZ	3.18174	800
145	0.244977											Rigual-Hernandez et al. 2016 (flux ratios from table 3B)	Australian sector PFZ	3.34069	800
146	0.244128											Rigual-Hernandez et al. 2016 (flux ratios from table 3B)	Australian sector PFZ	3.54627	800
147	0.243287											Rigual-Hernandez et al. 2016 (flux ratios from table 3B)	Australian sector PFZ	3.45896	800
148	0.242454											Rigual-Hernandez et al. 2016 (flux ratios from table 3B)	Australian sector PFZ	3.70746	800
149	0.24163											Rigual-Hernandez et al. 2016 (flux ratios from table 3B)	Australian sector PFZ		800
150	0.240814											Rigual-Hernandez et al. 2016 (flux ratios from table 3B)	Australian sector PFZ	2.14925	800
151	0.240007											Rigual-Hernandez et al. 2016 (flux ratios from table 3B)	Australian sector PFZ	5.32836	800
152	0.239207											Rigual-Hernandez et al. 2016 (flux ratios from table 3B)	Australian sector PFZ	4.1194	800
153	0.238416											Rigual-Hernandez et al. 2016 (flux ratios from table 3B)	Australian sector PFZ	5.55224	800
154	0.237632											Rigual-Hernandez et al. 2016 (flux ratios from table 3B)	Australian sector PFZ	3.58209	800
155	0.236855											Rigual-Hernandez et al. 2016 (flux ratios from table 3B)	Australian sector PFZ	1.43284	800
156	0.236087											Rigual-Hernandez et al. 2016 (flux ratios from table 3B)	Australian sector PFZ	2.32836	800
157	0.235325											Rigual-Hernandez et al. 2016 (flux ratios from table 3B)	Australian sector PFZ	3.40299	800
158	0.234571											Rigual-Hernandez et al. 2016 (flux ratios from table 3B)	Australian sector PFZ	4.92537	800
159	0.233824											Rigual-Hernandez et al. 2016 (flux ratios from table 3B)	Australian sector PFZ	3.22388	800
160	0.233084											Rigual-Hernandez et al. 2016 (flux ratios from table 3B)	Australian sector PFZ	5.01493	800
161	0.232351											Rigual-Hernandez et al. 2016 (flux ratios from table 3B)	Australian sector PFZ	3.45416	800
162	0.231625											Rigual-Hernandez et al. 2016 (flux ratios from table 3B)	Australian sector PFZ	3.40299	800
163	0.230905											Rigual-Hernandez et al. 2016 (flux ratios from table 3B)	Australian sector PFZ	4.89552	800
164	0.230192											Rigual-Hernandez et al. 2016 (flux ratios from table 3B)	Australian sector PFZ	2.20896	800
165	0.229486											Rigual-Hernandez et al. 2016 (flux ratios from table 3B)	Australian sector PFZ	3.04478	800
166	0.228786											Rigual-Hernandez et al. 2016 (flux ratios from table 3B)	Australian sector PFZ	3.22388	800
167	0.228093											Rigual-Hernandez et al. 2016 (flux ratios from table 3B)	Australian sector PFZ	8.0597	800
168	0.227405											Rigual-Hernandez et al. 2016 (flux ratios from table 3B)	Australian sector PFZ	9.49254	800
169	0.226724											Rigual-Hernandez et al. 2016 (flux ratios from table 3B)	Australian sector PFZ	1.79104	800
170	0.226049											Rigual-Hernandez et al. 2016 (flux ratios from table 3B)	Australian sector PFZ		800
171	0.225379											Rigual-Hernandez et al. 2016 (flux ratios from table 3B)	Australian sector PFZ		800
172	0.224716											Rigual-Hernandez et al. 2016 (flux ratios from table 3B)	Australian sector PFZ	1.97015	800
173	0.224058											Rigual-Hernandez et al. 2016 (flux ratios from table 3B)	Australian sector PFZ	0.537313	800
174	0.223406											Rigual-Hernandez et al. 2016 (flux ratios from table 3B)	Australian sector PFZ	0.895522	800
175	0.22276											Rigual-Hernandez et al. 2016 (flux ratios from table 3B)	Australian sector PFZ	0.716418	800
176	0.222119											Rigual-Hernandez et al. 2016 (flux ratios from table 3B)	Australian sector PFZ	1.97015	1500
177	0.221484											Rigual-Hernandez et al. 2016 (flux ratios from table 3B)	Australian sector PFZ	1.97015	1500
178	0.220854											Rigual-Hernandez et al. 2016 (flux ratios from table 3B)	Australian sector PFZ	2.68657	1500
179	0.22023											Rigual-Hernandez et al. 2016 (flux ratios from table 3B)	Australian sector PFZ	2.68657	1500
180	0.21961											Rigual-Hernandez et al. 2016 (flux ratios from table 3B)	Australian sector PFZ	3.76119	1500
181	0.218996											Rigual-Hernandez et al. 2016 (flux ratios from table 3B)	Australian sector PFZ	6.26866	1500
182	0.218387											Rigual-Hernandez et al. 2016 (flux ratios from table 3B)	Australian sector PFZ	4.47761	1500
183	0.217783											Rigual-Hernandez et al. 2016 (flux ratios from table 3B)	Australian sector PFZ	4.1194	1500
184	0.217183											Rigual-Hernandez et al. 2016 (flux ratios from table 3B)	Australian sector PFZ	5.55224	1500
185	0.216589											Rigual-Hernandez et al. 2016 (flux ratios from table 3B)	Australian sector PFZ	6.38806	1500
186	0.216											Rigual-Hernandez et al. 2016 (flux ratios from table 3B)	Australian sector PFZ	5.58806	1500
187	0.215415											Rigual-Hernandez et al. 2016 (flux ratios from table 3B)	Australian sector PFZ	3.89552	1500
188	0.214835											Rigual-Hernandez et al. 2016 (flux ratios from table 3B)	Australian sector PFZ	2.92537	1500
189	0.214259											Rigual-Hernandez et al. 2016 (flux ratios from table 3B)	Australian sector PFZ	3.22388	1500
190	0.213689											Rigual-Hernandez et al. 2016 (flux ratios from table 3B)	Australian sector PFZ	3.49254	1500
191	0.213122											Rigual-Hernandez et al. 2016 (flux ratios from table 3B)	Australian sector PFZ	2.98507	1500
192	0.21256											Rigual-Hernandez et al. 2016 (flux ratios from table 3B)	Australian sector PFZ	3.04478	1500
193	0.212003											Rigual-Hernandez et al. 2016 (flux ratios from table 3B)	Australian sector PFZ	4.47761	1500
194	0.21145											Rigual-Hernandez et al. 2016 (flux ratios from table 3B)	Australian sector PFZ	4.38806	1500
195	0.210901											Rigual-Hernandez et al. 2016 (flux ratios from table 3B)	Australian sector PFZ	5.55224	1500
196	0.210356											Rigual-Hernandez et al. 2016 (flux ratios from table 3B)	Australian sector PFZ	3.76119	1500
197	0.209816											Rigual-Hernandez et al. 2016 (flux ratios from table 3B)	Australian sector PFZ	12.3582	1500
198	0.209279											Rigual-Hernandez et al. 2016 (flux ratios from table 3B)	Australian sector PFZ	7.52239	1500
199	0.208747											Rigual-Hernandez et al. 2016 (flux ratios from table 3B)	Australian sector PFZ	10.209	1500
200	0.208219											Rigual-Hernandez et al. 2016 (flux ratios from table 3B)	Australian sector PFZ	6.44776	1500
201	0.207694											Rigual-Hernandez et al. 2016 (flux ratios from table 3B)	Australian sector PFZ	1.25373	1500
202	0.207174											Rigual-Hernandez et al. 2016 (flux ratios from table 3B)	Australian sector PFZ	6.26866	1500
203	0.206657											Rigual-Hernandez et al. 2016 (flux ratios from table 3B)	Australian sector PFZ	4.83582	1500
204	0.206144											Rigual-Hernandez et al. 2016 (flux ratios from table 3B)	Australian sector PFZ		1500
205	0.205636											Rigual-Hernandez et al. 2016 (flux ratios from table 3B)	Australian sector PFZ		1500
206	0.20513											Rigual-Hernandez et al. 2016 (flux ratios from table 3B)	Australian sector PFZ	3.9403	1500
207	0.204629											Rigual-Hernandez et al. 2016 (flux ratios from table 3B)	Australian sector PFZ	2.77612	1500
208	0.204131											Rigual-Hernandez et al. 2016 (flux ratios from table 3B)	Australian sector PFZ	2.68657	1500
209	0.203636											Rigual-Hernandez et al. 2016 (flux ratios from table 3B)	Australian sector PFZ	5.22985	1500
210	0.203146											Rigual-Hernandez et al. 2016 (flux ratios from table 3B)	Australian sector PFZ	5.59979	1500
211	0.202658											Rigual-Hernandez et al. 2016 (flux ratios from table 3B)	Australian sector PFZ	5.72123	1500
212	0.202174											Rigual-Hernandez et al. 2016 (flux ratios from table 3B)	Australian sector PFZ	6.16119	1500
213	0.201694											Rigual-Hernandez et al. 2016 (flux ratios from table 3B)	Australian sector PFZ	1.8806	1500
214	0.201217											Rigual-Hernandez et al. 2016 (flux ratios from table 3B)	Australian sector PFZ		1500
215	0.200743											Rigual-Hernandez et al. 2016 (flux ratios from table 3B)	Australian sector PFZ		1500
216	0.200273											Rigual-Hernandez et al. 2016 (flux ratios from table 3B)	Australian sector PFZ		1500
217	0.199806											Rigual-Hernandez et al. 2016 (flux ratios from table 3B)	Australian sector PFZ		1500
218	0.199342											Rigual-Hernandez et al. 2016 (flux ratios from table 3B)	Australian sector PFZ		1500
219	0.198881											Rigual-Hernandez et al. 2016 (flux ratios from table 3B)	Australian sector PFZ	1.43284	1500
220	0.198424											Rigual-Hernandez et al. 2016 (flux ratios from table 3B)	Australian sector PFZ	2.32836	1500
221	0.197969											Rigual-Hernandez et al. 2016 (flux ratios from table 3B)	Australian sector PFZ	3.76119	1500
222	0.197518											Rigual-Hernandez et al. 2016 (flux ratios from table 3B)	Australian sector PFZ	4.47761	1500
223	0.19707											Rigual-Hernandez et al. 2016 (flux ratios from table 3B)	Australian sector PFZ	4.02985	1500
224	0.196624											Rigual-Hernandez et al. 2016 (flux ratios from table 3B)	Australian sector PFZ	3.53092	1500
225	0.196182											Rigual-Hernandez et al. 2016 (flux ratios from table 3B)	Australian sector PFZ	5.67164	1500
226	0.195743											Rigual-Hernandez et al. 2016 (flux ratios from table 3B)	Australian sector PFZ	5.98209	1500
227	0.195306											Rigual-Hernandez et al. 2016 (flux ratios from table 3B)	Australian sector PFZ	5.43284	1500
228	0.194873											Rigual-Hernandez et al. 2016 (flux ratios from table 3B)	Australian sector PFZ	6.26866	1500
229	0.194442											Rutgers Van der Loeff et al. 2002 (from Table 2)	Atlantic sector PFZ	0.6	3196
230	0.194014											Manno et al. 2022	Scotia Sea	0.47619	2000
231	0.193589											Manno et al. 2023	Scotia Sea	0.496305	2000
232	0.193167											Manno et al. 2024	Scotia Sea	0.393732	2000
233	0.192747											Manno et al. 2025	Scotia Sea	0.451293	2000
234	0.19233											Manno et al. 2026	Scotia Sea	0.500871	2000
235	0.191916											Manno et al. 2027	Scotia Sea	0.224371	2000
236	0.191505											Manno et al. 2028	Scotia Sea	0.479274	2000
237	0.191096											Manno et al. 2029	Scotia Sea	0.416399	2000
238	0.190689											Manno et al. 2030	Scotia Sea	0.404753	2000
239	0.190286											Manno et al. 2031	Scotia Sea	0.503269	2000
240	0.189884											Manno et al. 2032	Scotia Sea	0.170381	2000
241	0.189486											Manno et al. 2033	Scotia Sea	0.432316	2000
242	0.189089											Manno et al. 2034	Scotia Sea	0.4375	2000
243	0.188696											Manno et al. 2035	Scotia Sea	0.447252	2000
244	0.188304											Manno et al. 2036	Scotia Sea	0.474418	2000
245	0.187915											Manno et al. 2037	Scotia Sea	0.514845	2000
246	0.187529											Manno et al. 2038	Scotia Sea	0.191642	2000
247	0.187145											Manno et al. 2039	Scotia Sea	0.190508	2000
248	0.186763											Manno et al. 2040	Scotia Sea	0.190953	2000
249	0.186383											Manno et al. 2041	Scotia Sea	0.195386	2000
250	0.186006											Manno et al. 2042	Scotia Sea	0.20132	2000
251	0.185631											Honjo et al. 2000 (annual average)	Pacific sector SAZ	0.4	1981
252	0.185258											Honjo et al. 2000	Pacific sector PFZ	1.9	982
253	0.184887											Honjo et al. 2001	Pacific sector PFZ		982
254	0.184519											Honjo et al. 2002	Pacific sector PFZ	2.3	982
255	0.184153											Honjo et al. 2003	Pacific sector PFZ	2.4	982
256	0.183789											Honjo et al. 2004	Pacific sector PFZ	1.6	982
257	0.183427											Honjo et al. 2005	Pacific sector PFZ	0.7	982
258	0.183067											Honjo et al. 2006	Pacific sector PFZ	0.8	982
259	0.18271											Honjo et al. 2007	Pacific sector PFZ	0.6	982
260	0.182354											Honjo et al. 2008	Pacific sector PFZ	0.4	982
261	0.182											Honjo et al. 2009	Pacific sector PFZ	0.4	982
262	0.181649											Honjo et al. 2010	Pacific sector PFZ	0.7	982
263	0.181299											Honjo et al. 2011	Pacific sector PFZ	1.8	982
264	0.180952											Honjo et al. 2012	Pacific sector PFZ	0.3	982
265	0.180606											Honjo et al. 2013	Pacific sector PFZ	0.5	982
266	0.180263											Honjo et al. 2014	Pacific sector PFZ	0.7	982
267	0.179921											Honjo et al. 2015	Pacific sector PFZ	1.1	982
268	0.179581											Honjo et al. 2016	Pacific sector PFZ	1.3	982
269	0.179244											Honjo et al. 2017	Pacific sector PFZ	1.3	982
270	0.178908											Honjo et al. 2018	Pacific sector PFZ	1	982
271	0.178574											Honjo et al. 2019	Pacific sector PFZ	0.5	982
272	0.178241											Honjo et al. 2020	Pacific sector PFZ	3	982
273	0.177911											Nelson et al. 2002 (annual average)	Pacific sector PFZ	5.67	3303
274	0.177583
275	0.177256
276	0.176931
277	0.176608
278	0.176286
279	0.175966
280	0.175648
281	0.175332
282	0.175018
283	0.174705
284	0.174393
285	0.174084
286	0.173776
287	0.173469
288	0.173165
289	0.172861
290	0.17256
291	0.17226
292	0.171961
293	0.171664
294	0.171369
295	0.171075
296	0.170783
297	0.170492
298	0.170202
299	0.169914
300	0.169628
301	0.169342
302	0.169059
303	0.168776
304	0.168495
305	0.168216
306	0.167938
307	0.167661
308	0.167386
309	0.167112
310	0.166839
311	0.166567
312	0.166297
313	0.166028
314	0.165761
315	0.165495
316	0.16523
317	0.164966
318	0.164704
319	0.164442
320	0.164182
321	0.163924
322	0.163666
323	0.16341
324	0.163154
325	0.1629
326	0.162648
327	0.162396
328	0.162146
329	0.161896
330	0.161648
331	0.161401
332	0.161155
333	0.16091
334	0.160666
335	0.160424
336	0.160182
337	0.159942
338	0.159702
339	0.159464
340	0.159227
341	0.15899
342	0.158755
343	0.158521
344	0.158288
345	0.158056
346	0.157825
347	0.157595
348	0.157365
349	0.157137
350	0.15691
351	0.156684
352	0.156459
353	0.156235
354	0.156011
355	0.155789
356	0.155568
357	0.155347
358	0.155128
359	0.154909
360	0.154691
361	0.154475
362	0.154259
363	0.154044
364	0.15383
365	0.153616
366	0.153404
367	0.153193
368	0.152982
369	0.152772
370	0.152563
371	0.152355
372	0.152148
373	0.151942
374	0.151736
375	0.151532
376	0.151328
377	0.151125
378	0.150922
379	0.150721
380	0.15052
381	0.15032
382	0.150121
383	0.149923
384	0.149726
385	0.149529
386	0.149333
387	0.149138
388	0.148943
389	0.14875
390	0.148557
391	0.148364
392	0.148173
393	0.147982
394	0.147792
395	0.147603
396	0.147414
397	0.147227
398	0.147039
399	0.146853
400	0.146667
401	0.146482
402	0.146298
403	0.146114
404	0.145931
405	0.145749
406	0.145568
407	0.145387
408	0.145206
409	0.145027
410	0.144848
411	0.14467
412	0.144492
413	0.144315
414	0.144139
415	0.143963
416	0.143788
417	0.143613
418	0.14344
419	0.143266
420	0.143094
421	0.142922
422	0.142751
423	0.14258
424	0.14241
425	0.14224
426	0.142071
427	0.141903
428	0.141735
429	0.141568
430	0.141402
431	0.141236
432	0.14107
433	0.140906
434	0.140741
435	0.140578
436	0.140415
437	0.140252
438	0.14009
439	0.139929
440	0.139768
441	0.139608
442	0.139448
443	0.139289
444	0.13913
445	0.138972
446	0.138814
447	0.138657
448	0.1385
449	0.138344
450	0.138189
451	0.138034
452	0.137879
453	0.137725
454	0.137572
455	0.137419
456	0.137267
457	0.137115
458	0.136963
459	0.136812
460	0.136662
461	0.136512
462	0.136362
463	0.136214
464	0.136065
465	0.135917
466	0.135769
467	0.135622
468	0.135476
469	0.13533
470	0.135184
471	0.135039
472	0.134894
473	0.13475
474	0.134606
475	0.134463
476	0.13432
477	0.134178
478	0.134036
479	0.133894
480	0.133753
481	0.133612
482	0.133472
483	0.133332
484	0.133193
485	0.133054
486	0.132916
487	0.132777
488	0.13264
489	0.132503
490	0.132366
491	0.13223
492	0.132094
493	0.131958
494	0.131823
495	0.131688
496	0.131554
497	0.13142
498	0.131287
499	0.131154
500	0.131021
501	0.130889
502	0.130757
503	0.130625
504	0.130494
505	0.130363
506	0.130233
507	0.130103
508	0.129974
509	0.129844
510	0.129716
511	0.129587
512	0.129459
513	0.129332
514	0.129204
515	0.129077
516	0.128951
517	0.128825
518	0.128699
519	0.128574
520	0.128449
521	0.128324
522	0.128199
523	0.128076
524	0.127952
525	0.127829
526	0.127706
527	0.127583
528	0.127461
529	0.127339
530	0.127218
531	0.127096
532	0.126976
533	0.126855
534	0.126735
535	0.126615
536	0.126496
537	0.126376
538	0.126258
539	0.126139
540	0.126021
541	0.125903
542	0.125786
543	0.125669
544	0.125552
545	0.125435
546	0.125319
547	0.125203
548	0.125088
549	0.124972
550	0.124857
551	0.124743
552	0.124628
553	0.124514
554	0.124401
555	0.124287
556	0.124174
557	0.124062
558	0.123949
559	0.123837
560	0.123725
561	0.123614
562	0.123502
563	0.123391
564	0.123281
565	0.12317
566	0.12306
567	0.122951
568	0.122841
569	0.122732
570	0.122623
571	0.122514
572	0.122406
573	0.122298
574	0.12219
575	0.122083
576	0.121976
577	0.121869
578	0.121762
579	0.121656
580	0.12155
581	0.121444
582	0.121338
583	0.121233
584	0.121128
585	0.121023
586	0.120919
587	0.120815
588	0.120711
589	0.120607
590	0.120504
591	0.120401
592	0.120298
593	0.120195
594	0.120093
595	0.119991
596	0.119889
597	0.119787
598	0.119686
599	0.119585
600	0.119484
601	0.119384
602	0.119283
603	0.119183
604	0.119083
605	0.118984
606	0.118885
607	0.118786
608	0.118687
609	0.118588
610	0.11849
611	0.118392
612	0.118294
613	0.118196
614	0.118099
615	0.118002
616	0.117905
617	0.117808
618	0.117712
619	0.117616
620	0.11752
621	0.117424
622	0.117329
623	0.117233
624	0.117138
625	0.117044
626	0.116949
627	0.116855
628	0.116761
629	0.116667
630	0.116573
631	0.11648
632	0.116386
633	0.116293
634	0.116201
635	0.116108
636	0.116016
637	0.115924
638	0.115832
639	0.11574
640	0.115649
641	0.115557
642	0.115466
643	0.115375
644	0.115285
645	0.115194
646	0.115104
647	0.115014
648	0.114925
649	0.114835
650	0.114746
651	0.114656
652	0.114568
653	0.114479
654	0.11439
655	0.114302
656	0.114214
657	0.114126
658	0.114038
659	0.113951
660	0.113863
661	0.113776
662	0.113689
663	0.113603
664	0.113516
665	0.11343
666	0.113344
667	0.113258
668	0.113172
669	0.113086
670	0.113001
671	0.112916
672	0.112831
673	0.112746
674	0.112661
675	0.112577
676	0.112493
677	0.112409
678	0.112325
679	0.112241
680	0.112158
681	0.112075
682	0.111991
683	0.111908
684	0.111826
685	0.111743
686	0.111661
687	0.111579
688	0.111497
689	0.111415
690	0.111333
691	0.111252
692	0.11117
693	0.111089
694	0.111008
695	0.110927
696	0.110847
697	0.110766
698	0.110686
699	0.110606
700	0.110526
701	0.110446
702	0.110367
703	0.110287
704	0.110208
705	0.110129
706	0.11005
707	0.109972
708	0.109893
709	0.109815
710	0.109736
711	0.109658
712	0.10958
713	0.109503
714	0.109425
715	0.109348
716	0.109271
717	0.109193
718	0.109117
719	0.10904
720	0.108963
721	0.108887
722	0.108811
723	0.108734
724	0.108658
725	0.108583
726	0.108507
727	0.108432
728	0.108356
729	0.108281
730	0.108206
731	0.108131
732	0.108056
733	0.107982
734	0.107908
735	0.107833
736	0.107759
737	0.107685
738	0.107611
739	0.107538
740	0.107464
741	0.107391
742	0.107318
743	0.107245
744	0.107172
745	0.107099
746	0.107026
747	0.106954
748	0.106882
749	0.10681
750	0.106738	0.106738	0.106751
751		0.106666	0.106823
752		0.106594	0.106895
753		0.106522	0.106967
754		0.106451	0.107039
755		0.10638	0.107111
756		0.106308	0.107184
757		0.106237	0.107256
758		0.106167	0.107329
759		0.106096	0.107401
760		0.106025	0.107474
761		0.105955	0.107546
762		0.105884	0.107619
763		0.105814	0.107691
764		0.105744	0.107764
765		0.105674	0.107837
766		0.105605	0.10791
767		0.105535	0.107983
768		0.105465	0.108056
769		0.105396	0.108128
770		0.105327	0.108201
771		0.105258	0.108275
772		0.105189	0.108348
773		0.10512	0.108421
774		0.105051	0.108494
775		0.104983	0.108567
776		0.104914	0.108641
777		0.104846	0.108714
778		0.104778	0.108787
779		0.10471	0.108861
780		0.104642	0.108934
781		0.104574	0.109008
782		0.104507	0.109081
783		0.104439	0.109155
784		0.104372	0.109229
785		0.104304	0.109303
786		0.104237	0.109376
787		0.10417	0.10945
788		0.104104	0.109524
789		0.104037	0.109598
790		0.10397	0.109672
791		0.103904	0.109746
792		0.103837	0.10982
793		0.103771	0.109894
794		0.103705	0.109969
795		0.103639	0.110043
796		0.103573	0.110117
797		0.103508	0.110192
798		0.103442	0.110266
799		0.103376	0.11034
800		0.103311	0.110415
801		0.103246	0.110489
802		0.103181	0.110564
803		0.103116	0.110639
804		0.103051	0.110713
805		0.102986	0.110788
806		0.102922	0.110863
807		0.102857	0.110938
808		0.102793	0.111013
809		0.102728	0.111088
810		0.102664	0.111163
811		0.1026	0.111238
812		0.102536	0.111313
813		0.102473	0.111388
814		0.102409	0.111463
815		0.102345	0.111539
816		0.102282	0.111614
817		0.102219	0.111689
818		0.102156	0.111765
819		0.102092	0.11184
820		0.102029	0.111916
821		0.101967	0.111991
822		0.101904	0.112067
823		0.101841	0.112142
824		0.101779	0.112218
825		0.101716	0.112294
826		0.101654	0.11237
827		0.101592	0.112446
828		0.10153	0.112522
829		0.101468	0.112598
830		0.101406	0.112674
831		0.101344	0.11275
832		0.101283	0.112826
833		0.101221	0.112902
834		0.10116	0.112978
835		0.101099	0.113055
836		0.101038	0.113131
837		0.100977	0.113207
838		0.100916	0.113284
839		0.100855	0.11336
840		0.100794	0.113437
841		0.100733	0.113513
842		0.100673	0.11359
843		0.100613	0.113667
844		0.100552	0.113743
845		0.100492	0.11382
846		0.100432	0.113897
847		0.100372	0.113974
848		0.100312	0.114051
849		0.100252	0.114128
850		0.100193	0.114205
851		0.100133	0.114282
852		0.100074	0.114359
853		0.100015	0.114436
854		0.0999553	0.114514
855		0.0998962	0.114591
856		0.0998371	0.114668
857		0.0997782	0.114746
858		0.0997194	0.114823
859		0.0996607	0.114901
860		0.0996021	0.114978
861		0.0995436	0.115056
862		0.0994852	0.115134
863		0.0994269	0.115212
864		0.0993687	0.115289
865		0.0993106	0.115367
866		0.0992526	0.115445
867		0.0991948	0.115523
868		0.099137	0.115601
869		0.0990793	0.115679
870		0.0990217	0.115757
871		0.0989642	0.115835
872		0.0989068	0.115914
873		0.0988495	0.115992
874		0.0987923	0.11607
875		0.0987352	0.116149
876		0.0986782	0.116227
877		0.0986213	0.116305
878		0.0985645	0.116384
879		0.0985078	0.116463
880		0.0984512	0.116541
881		0.0983947	0.11662
882		0.0983383	0.116699
883		0.098282	0.116777
884		0.0982257	0.116856
885		0.0981696	0.116935
886		0.0981136	0.117014
887		0.0980576	0.117093
888		0.0980018	0.117172
889		0.0979461	0.117251
890		0.0978904	0.117331
891		0.0978348	0.11741
892		0.0977794	0.117489
893		0.097724	0.117568
894		0.0976687	0.117648
895		0.0976135	0.117727
896		0.0975585	0.117807
897		0.0975035	0.117886
898		0.0974485	0.117966
899		0.0973937	0.118045
900		0.097339	0.118125
901		0.0972844	0.118205
902		0.0972298	0.118285
903		0.0971754	0.118365
904		0.097121	0.118445
905		0.0970668	0.118525
906		0.0970126	0.118605
907		0.0969585	0.118685
908		0.0969045	0.118765
909		0.0968506	0.118845
910		0.0967968	0.118925
911		0.096743	0.119006
912		0.0966894	0.119086
913		0.0966358	0.119166
914		0.0965824	0.119247
915		0.096529	0.119327
916		0.0964757	0.119408
917		0.0964225	0.119488
918		0.0963694	0.119569
919		0.0963164	0.11965
920		0.0962634	0.119731
921		0.0962106	0.119812
922		0.0961578	0.119892
923		0.0961051	0.119973
924		0.0960525	0.120054
925		0.096	0.120135
926		0.0959476	0.120217
927		0.0958952	0.120298
928		0.095843	0.120379
929		0.0957908	0.12046
930		0.0957387	0.120542
931		0.0956867	0.120623
932		0.0956348	0.120704
933		0.095583	0.120786
934		0.0955312	0.120868
935		0.0954796	0.120949
936		0.095428	0.121031
937		0.0953765	0.121113
938		0.0953251	0.121194
939		0.0952737	0.121276
940		0.0952225	0.121358
941		0.0951713	0.12144
942		0.0951202	0.121522
943		0.0950692	0.121604
944		0.0950183	0.121686
945		0.0949674	0.121768
946		0.0949167	0.121851
947		0.094866	0.121933
948		0.0948154	0.122015
949		0.0947648	0.122098
950		0.0947144	0.12218
951		0.094664	0.122262
952		0.0946138	0.122345
953		0.0945636	0.122428
954		0.0945134	0.12251
955		0.0944634	0.122593
956		0.0944134	0.122676
957		0.0943635	0.122759
958		0.0943137	0.122842
959		0.094264	0.122924
960		0.0942143	0.123007
961		0.0941648	0.123091
962		0.0941153	0.123174
963		0.0940658	0.123257
964		0.0940165	0.12334
965		0.0939672	0.123423
966		0.093918	0.123507
967		0.0938689	0.12359
968		0.0938199	0.123673
969		0.0937709	0.123757
970		0.093722	0.123841
971		0.0936732	0.123924
972		0.0936245	0.124008
973		0.0935758	0.124092
974		0.0935273	0.124175
975		0.0934787	0.124259
976		0.0934303	0.124343
977		0.093382	0.124427
978		0.0933337	0.124511
979		0.0932855	0.124595
980		0.0932373	0.124679
981		0.0931893	0.124764
982		0.0931413	0.124848
983		0.0930934	0.124932
984		0.0930455	0.125016
985		0.0929978	0.125101
986		0.0929501	0.125185
987		0.0929024	0.12527
988		0.0928549	0.125354
989		0.0928074	0.125439
990		0.09276	0.125524
991		0.0927127	0.125609
992		0.0926654	0.125693
993		0.0926182	0.125778
994		0.0925711	0.125863
995		0.0925241	0.125948
996		0.0924771	0.126033
997		0.0924302	0.126118
998		0.0923834	0.126203
999		0.0923366	0.126289
1000		0.0922899	0.126374
1001		0.0922433	0.126459
1002		0.0921967	0.126545
1003		0.0921502	0.12663
1004		0.0921038	0.126716
1005		0.0920575	0.126801
1006		0.0920112	0.126887
1007		0.091965	0.126972
1008		0.0919189	0.127058
1009		0.0918728	0.127144
1010		0.0918268	0.12723
1011		0.0917809	0.127316
1012		0.091735	0.127402
1013		0.0916892	0.127488
1014		0.0916435	0.127574
1015		0.0915978	0.12766
1016		0.0915523	0.127746
1017		0.0915067	0.127832
1018		0.0914613	0.127919
1019		0.0914159	0.128005
1020		0.0913706	0.128092
1021		0.0913253	0.128178
1022		0.0912801	0.128265
1023		0.091235	0.128351
1024		0.09119	0.128438
1025		0.091145	0.128525
1026		0.0911	0.128611
1027		0.0910552	0.128698
1028		0.0910104	0.128785
1029		0.0909657	0.128872
1030		0.090921	0.128959
1031		0.0908764	0.129046
1032		0.0908319	0.129133
1033		0.0907874	0.12922
1034		0.090743	0.129308
1035		0.0906987	0.129395
1036		0.0906544	0.129482
1037		0.0906102	0.12957
1038		0.0905661	0.129657
1039		0.090522	0.129745
1040		0.090478	0.129832
1041		0.090434	0.12992
1042		0.0903901	0.130008
1043		0.0903463	0.130096
1044		0.0903026	0.130184
1045		0.0902589	0.130271
1046		0.0902152	0.130359
1047		0.0901717	0.130447
1048		0.0901282	0.130535
1049		0.0900847	0.130624
1050		0.0900413	0.130712
1051		0.089998	0.1308
1052		0.0899547	0.130888
1053		0.0899115	0.130977
1054		0.0898684	0.131065
1055		0.0898253	0.131154
1056		0.0897823	0.131242
1057		0.0897394	0.131331
1058		0.0896965	0.13142
1059		0.0896536	0.131508
1060		0.0896109	0.131597
1061		0.0895682	0.131686
1062		0.0895255	0.131775
1063		0.0894829	0.131864
1064		0.0894404	0.131953
1065		0.0893979	0.132042
1066		0.0893555	0.132131
1067		0.0893132	0.13222
1068		0.0892709	0.13231
1069		0.0892287	0.132399
1070		0.0891865	0.132488
1071		0.0891444	0.132578
1072		0.0891023	0.132667
1073		0.0890604	0.132757
1074		0.0890184	0.132847
1075		0.0889765	0.132936
1076		0.0889347	0.133026
1077		0.088893	0.133116
1078		0.0888513	0.133206
1079		0.0888096	0.133296
1080		0.0887681	0.133386
1081		0.0887265	0.133476
1082		0.0886851	0.133566
1083		0.0886437	0.133656
1084		0.0886023	0.133746
1085		0.088561	0.133837
1086		0.0885198	0.133927
1087		0.0884786	0.134017
1088		0.0884375	0.134108
1089		0.0883964	0.134198
1090		0.0883554	0.134289
1091		0.0883145	0.13438
1092		0.0882736	0.134471
1093		0.0882327	0.134561
1094		0.0881919	0.134652
1095		0.0881512	0.134743
1096		0.0881105	0.134834
1097		0.0880699	0.134925
1098		0.0880294	0.135016
1099		0.0879889	0.135107
1100		0.0879484	0.135199
1101		0.087908	0.13529
1102		0.0878677	0.135381
1103		0.0878274	0.135473
1104		0.0877872	0.135564
1105		0.087747	0.135656
1106		0.0877069	0.135747
1107		0.0876668	0.135839
1108		0.0876268	0.135931
1109		0.0875869	0.136022
1110		0.087547	0.136114
1111		0.0875071	0.136206
1112		0.0874673	0.136298
1113		0.0874276	0.13639
1114		0.0873879	0.136482
1115		0.0873483	0.136574
1116		0.0873087	0.136667
1117		0.0872692	0.136759
1118		0.0872297	0.136851
1119		0.0871903	0.136944
1120		0.0871509	0.137036
1121		0.0871116	0.137129
1122		0.0870723	0.137221
1123		0.0870331	0.137314
1124		0.086994	0.137407
1125		0.0869549	0.137499
1126		0.0869158	0.137592
1127		0.0868768	0.137685
1128		0.0868379	0.137778
1129		0.086799	0.137871
1130		0.0867601	0.137964
1131		0.0867214	0.138057
1132		0.0866826	0.138151
1133		0.0866439	0.138244
1134		0.0866053	0.138337
1135		0.0865667	0.138431
1136		0.0865282	0.138524
1137		0.0864897	0.138618
1138		0.0864513	0.138711
1139		0.0864129	0.138805
1140		0.0863746	0.138899
1141		0.0863363	0.138993
1142		0.086298	0.139086
1143		0.0862599	0.13918
1144		0.0862217	0.139274
1145		0.0861837	0.139368
1146		0.0861456	0.139462
1147		0.0861077	0.139557
1148		0.0860697	0.139651
1149		0.0860319	0.139745
1150		0.085994	0.139839
1151		0.0859562	0.139934
1152		0.0859185	0.140028
1153		0.0858808	0.140123
1154		0.0858432	0.140218
1155		0.0858056	0.140312
1156		0.0857681	0.140407
1157		0.0857306	0.140502
1158		0.0856932	0.140597
1159		0.0856558	0.140692
1160		0.0856184	0.140787
1161		0.0855811	0.140882
1162		0.0855439	0.140977
1163		0.0855067	0.141072
1164		0.0854696	0.141167
1165		0.0854325	0.141263
1166		0.0853954	0.141358
1167		0.0853584	0.141453
1168		0.0853215	0.141549
1169		0.0852846	0.141644
1170		0.0852477	0.14174
1171		0.0852109	0.141836
1172		0.0851741	0.141932
1173		0.0851374	0.142027
1174		0.0851007	0.142123
1175		0.0850641	0.142219
1176		0.0850275	0.142315
1177		0.084991	0.142411
1178		0.0849545	0.142508
1179		0.0849181	0.142604
1180		0.0848817	0.1427
1181		0.0848454	0.142796
1182		0.0848091	0.142893
1183		0.0847728	0.142989
1184		0.0847366	0.143086
1185		0.0847005	0.143182
1186		0.0846643	0.143279
1187		0.0846283	0.143376
1188		0.0845923	0.143473
1189		0.0845563	0.14357
1190		0.0845203	0.143667
1191		0.0844845	0.143764
1192		0.0844486	0.143861
1193		0.0844128	0.143958
1194		0.0843771	0.144055
1195		0.0843414	0.144152
1196		0.0843057	0.14425
1197		0.0842701	0.144347
1198		0.0842345	0.144444
1199		0.084199	0.144542
1200		0.0841635	0.14464
1201		0.0841281	0.144737
1202		0.0840927	0.144835
1203		0.0840574	0.144933
1204		0.0840221	0.145031
1205		0.0839868	0.145129
1206		0.0839516	0.145227
1207		0.0839164	0.145325
1208		0.0838813	0.145423
1209		0.0838462	0.145521
1210		0.0838112	0.145619
1211		0.0837762	0.145718
1212		0.0837412	0.145816
1213		0.0837063	0.145914
1214		0.0836714	0.146013
1215		0.0836366	0.146111
1216		0.0836018	0.14621
1217		0.0835671	0.146309
1218		0.0835324	0.146408
1219		0.0834978	0.146507
1220		0.0834632	0.146605
1221		0.0834286	0.146704
1222		0.0833941	0.146804
1223		0.0833596	0.146903
1224		0.0833252	0.147002
1225		0.0832908	0.147101
1226		0.0832564	0.1472
1227		0.0832221	0.1473
1228		0.0831878	0.147399
1229		0.0831536	0.147499
1230		0.0831194	0.147598
1231		0.0830853	0.147698
1232		0.0830512	0.147798
1233		0.0830171	0.147898
1234		0.0829831	0.147997
1235		0.0829491	0.148097
1236		0.0829152	0.148197
1237		0.0828813	0.148297
1238		0.0828474	0.148398
1239		0.0828136	0.148498
1240		0.0827799	0.148598
1241		0.0827461	0.148698
1242		0.0827124	0.148799
1243		0.0826788	0.148899
1244		0.0826452	0.149
1245		0.0826116	0.1491
1246		0.0825781	0.149201
1247		0.0825446	0.149302
1248		0.0825112	0.149403
1249		0.0824778	0.149504
1250		0.0824444	0.149604
1251		0.0824111	0.149705
1252		0.0823778	0.149807
1253		0.0823445	0.149908
1254		0.0823113	0.150009
1255		0.0822782	0.15011
1256		0.0822451	0.150212
1257		0.082212	0.150313
1258		0.0821789	0.150415
1259		0.0821459	0.150516
1260		0.082113	0.150618
1261		0.08208	0.150719
1262		0.0820471	0.150821
1263		0.0820143	0.150923
1264		0.0819815	0.151025
1265		0.0819487	0.151127
1266		0.081916	0.151229
1267		0.0818833	0.151331
1268		0.0818506	0.151433
1269		0.081818	0.151536
1270		0.0817854	0.151638
1271		0.0817529	0.15174
1272		0.0817204	0.151843
1273		0.0816879	0.151945
1274		0.0816555	0.152048
1275		0.0816231	0.15215
1276		0.0815908	0.152253
1277		0.0815585	0.152356
1278		0.0815262	0.152459
1279		0.081494	0.152562
1280		0.0814618	0.152665
1281		0.0814296	0.152768
1282		0.0813975	0.152871
1283		0.0813654	0.152974
1284		0.0813334	0.153078
1285		0.0813014	0.153181
1286		0.0812694	0.153284
1287		0.0812375	0.153388
1288		0.0812056	0.153491
1289		0.0811737	0.153595
1290		0.0811419	0.153699
1291		0.0811102	0.153803
1292		0.0810784	0.153906
1293		0.0810467	0.15401
1294		0.081015	0.154114
1295		0.0809834	0.154218
1296		0.0809518	0.154323
1297		0.0809202	0.154427
1298		0.0808887	0.154531
1299		0.0808572	0.154635
1300		0.0808258	0.15474
1301		0.0807944	0.154844
1302		0.080763	0.154949
1303		0.0807316	0.155053
1304		0.0807003	0.155158
1305		0.0806691	0.155263
1306		0.0806378	0.155368
1307		0.0806066	0.155473
1308		0.0805755	0.155578
1309		0.0805444	0.155683
1310		0.0805133	0.155788
1311		0.0804822	0.155893
1312		0.0804512	0.155998
1313		0.0804202	0.156104
1314		0.0803893	0.156209
1315		0.0803584	0.156315
1316		0.0803275	0.15642
1317		0.0802966	0.156526
1318		0.0802658	0.156631
1319		0.0802351	0.156737
1320		0.0802043	0.156843
1321		0.0801736	0.156949
1322		0.080143	0.157055
1323		0.0801123	0.157161
1324		0.0800817	0.157267
1325		0.0800512	0.157373
1326		0.0800206	0.157479
1327		0.0799902	0.157586
1328		0.0799597	0.157692
1329		0.0799293	0.157799
1330		0.0798989	0.157905
1331		0.0798685	0.158012
1332		0.0798382	0.158119
1333		0.0798079	0.158225
1334		0.0797777	0.158332
1335		0.0797475	0.158439
1336		0.0797173	0.158546
1337		0.0796871	0.158653
1338		0.079657	0.15876
1339		0.0796269	0.158867
1340		0.0795969	0.158975
1341		0.0795669	0.159082
1342		0.0795369	0.159189
1343		0.079507	0.159297
1344		0.079477	0.159405
1345		0.0794472	0.159512
1346		0.0794173	0.15962
1347		0.0793875	0.159728
1348		0.0793577	0.159835
1349		0.079328	0.159943
1350		0.0792983	0.160051
1351		0.0792686	0.160159
1352		0.0792389	0.160268
1353		0.0792093	0.160376
1354		0.0791797	0.160484
1355		0.0791502	0.160592
1356		0.0791207	0.160701
1357		0.0790912	0.160809
1358		0.0790618	0.160918
1359		0.0790323	0.161027
1360		0.079003	0.161135
1361		0.0789736	0.161244
1362		0.0789443	0.161353
1363		0.078915	0.161462
1364		0.0788857	0.161571
1365		0.0788565	0.16168
1366		0.0788273	0.161789
1367		0.0787982	0.161899
1368		0.078769	0.162008
1369		0.07874	0.162117
1370		0.0787109	0.162227
1371		0.0786819	0.162336
1372		0.0786529	0.162446
1373		0.0786239	0.162556
1374		0.078595	0.162665
1375		0.0785661	0.162775
1376		0.0785372	0.162885
1377		0.0785084	0.162995
1378		0.0784795	0.163105
1379		0.0784508	0.163215
1380		0.078422	0.163325
1381		0.0783933	0.163436
1382		0.0783646	0.163546
1383		0.078336	0.163657
1384		0.0783074	0.163767
1385		0.0782788	0.163878
1386		0.0782502	0.163988
1387		0.0782217	0.164099
1388		0.0781932	0.16421
1389		0.0781647	0.164321
1390		0.0781363	0.164432
1391		0.0781079	0.164543
1392		0.0780795	0.164654
1393		0.0780512	0.164765
1394		0.0780229	0.164876
1395		0.0779946	0.164988
1396		0.0779663	0.165099
1397		0.0779381	0.16521
1398		0.0779099	0.165322
1399		0.0778818	0.165434
1400		0.0778536	0.165545
1401		0.0778255	0.165657
1402		0.0777975	0.165769
1403		0.0777694	0.165881
1404		0.0777414	0.165993
1405		0.0777134	0.166105
1406		0.0776855	0.166217
1407		0.0776576	0.166329
1408		0.0776297	0.166442
1409		0.0776018	0.166554
1410		0.077574	0.166667
1411		0.0775462	0.166779
1412		0.0775184	0.166892
1413		0.0774907	0.167004
1414		0.077463	0.167117
1415		0.0774353	0.16723
1416		0.0774076	0.167343
1417		0.07738	0.167456
1418		0.0773524	0.167569
1419		0.0773249	0.167682
1420		0.0772973	0.167795
1421		0.0772698	0.167909
1422		0.0772424	0.168022
1423		0.0772149	0.168135
1424		0.0771875	0.168249
1425		0.0771601	0.168363
1426		0.0771327	0.168476
1427		0.0771054	0.16859
1428		0.0770781	0.168704
1429		0.0770508	0.168818
1430		0.0770236	0.168932
1431		0.0769964	0.169046
1432		0.0769692	0.16916
1433		0.076942	0.169274
1434		0.0769149	0.169389
1435		0.0768878	0.169503
1436		0.0768607	0.169617
1437		0.0768337	0.169732
1438		0.0768067	0.169846
1439		0.0767797	0.169961
1440		0.0767527	0.170076
1441		0.0767258	0.170191
1442		0.0766989	0.170306
1443		0.076672	0.170421
1444		0.0766452	0.170536
1445		0.0766183	0.170651
1446		0.0765915	0.170766
1447		0.0765648	0.170881
1448		0.076538	0.170997
1449		0.0765113	0.171112
1450		0.0764847	0.171228
1451		0.076458	0.171343
1452		0.0764314	0.171459
1453		0.0764048	0.171575
1454		0.0763782	0.171691
1455		0.0763517	0.171807
1456		0.0763251	0.171923
1457		0.0762987	0.172039
1458		0.0762722	0.172155
1459		0.0762458	0.172271
1460		0.0762194	0.172388
1461		0.076193	0.172504
1462		0.0761666	0.17262
1463		0.0761403	0.172737
1464		0.076114	0.172854
1465		0.0760877	0.17297
1466		0.0760615	0.173087
1467		0.0760353	0.173204
1468		0.0760091	0.173321
1469		0.0759829	0.173438
1470		0.0759568	0.173555
1471		0.0759307	0.173672
1472		0.0759046	0.17379
1473		0.0758785	0.173907
1474		0.0758525	0.174024
1475		0.0758265	0.174142
1476		0.0758005	0.174259
1477		0.0757746	0.174377
1478		0.0757487	0.174495
1479		0.0757228	0.174613
1480		0.0756969	0.174731
1481		0.0756711	0.174849
1482		0.0756452	0.174967
1483		0.0756194	0.175085
1484		0.0755937	0.175203
1485		0.0755679	0.175321
1486		0.0755422	0.17544
1487		0.0755165	0.175558
1488		0.0754909	0.175677
1489		0.0754652	0.175795
1490		0.0754396	0.175914
1491		0.075414	0.176033
1492		0.0753885	0.176152
1493		0.075363	0.176271
1494		0.0753375	0.17639
1495		0.075312	0.176509
1496		0.0752865	0.176628
1497		0.0752611	0.176747
1498		0.0752357	0.176866
1499		0.0752103	0.176986
1500		0.075185	0.177105
1501		0.0751596	0.177225
1502		0.0751343	0.177345
1503		0.075109	0.177464
1504		0.0750838	0.177584
1505		0.0750586	0.177704
1506		0.0750334	0.177824
1507		0.0750082	0.177944
1508		0.074983	0.178064
1509		0.0749579	0.178185
1510		0.0749328	0.178305
1511		0.0749077	0.178425
1512		0.0748827	0.178546
1513		0.0748577	0.178666
1514		0.0748327	0.178787
1515		0.0748077	0.178908
1516		0.0747827	0.179029
1517		0.0747578	0.179149
1518		0.0747329	0.17927
1519		0.074708	0.179391
1520		0.0746832	0.179513
1521		0.0746584	0.179634
1522		0.0746336	0.179755
1523		0.0746088	0.179876
1524		0.074584	0.179998
1525		0.0745593	0.180119
1526		0.0745346	0.180241
1527		0.0745099	0.180363
1528		0.0744853	0.180485
1529		0.0744606	0.180606
1530		0.074436	0.180728
1531		0.0744114	0.18085
1532		0.0743869	0.180972
1533		0.0743623	0.181095
1534		0.0743378	0.181217
1535		0.0743133	0.181339
1536		0.0742889	0.181462
1537		0.0742644	0.181584
1538		0.07424	0.181707
1539		0.0742156	0.18183
1540		0.0741913	0.181952
1541		0.0741669	0.182075
1542		0.0741426	0.182198
1543		0.0741183	0.182321
1544		0.074094	0.182444
1545		0.0740698	0.182568
1546		0.0740456	0.182691
1547		0.0740214	0.182814
1548		0.0739972	0.182938
1549		0.073973	0.183061
1550		0.0739489	0.183185
1551		0.0739248	0.183308
1552		0.0739007	0.183432
1553		0.0738766	0.183556
1554		0.0738526	0.18368
1555		0.0738286	0.183804
1556		0.0738046	0.183928
1557		0.0737806	0.184052
1558		0.0737567	0.184177
1559		0.0737328	0.184301
1560		0.0737089	0.184425
1561		0.073685	0.18455
1562		0.0736611	0.184675
1563		0.0736373	0.184799
1564		0.0736135	0.184924
1565		0.0735897	0.185049
1566		0.073566	0.185174
1567		0.0735422	0.185299
1568		0.0735185	0.185424
1569		0.0734948	0.185549
1570		0.0734711	0.185674
1571		0.0734475	0.1858
1572		0.0734239	0.185925
1573		0.0734003	0.186051
1574		0.0733767	0.186176
1575		0.0733531	0.186302
1576		0.0733296	0.186428
1577		0.0733061	0.186554
1578		0.0732826	0.18668
1579		0.0732591	0.186806
1580		0.0732357	0.186932
1581		0.0732123	0.187058
1582		0.0731889	0.187185
1583		0.0731655	0.187311
1584		0.0731421	0.187437
1585		0.0731188	0.187564
1586		0.0730955	0.187691
1587		0.0730722	0.187817
1588		0.0730489	0.187944
1589		0.0730257	0.188071
1590		0.0730025	0.188198
1591		0.0729793	0.188325
1592		0.0729561	0.188452
1593		0.0729329	0.18858
1594		0.0729098	0.188707
1595		0.0728867	0.188834
1596		0.0728636	0.188962
1597		0.0728405	0.189089
1598		0.0728175	0.189217
1599		0.0727944	0.189345
1600		0.0727714	0.189473
1601		0.0727485	0.189601
1602		0.0727255	0.189729
1603		0.0727026	0.189857
1604		0.0726796	0.189985
1605		0.0726567	0.190113
1606		0.0726339	0.190242
1607		0.072611	0.19037
1608		0.0725882	0.190499
1609		0.0725654	0.190627
1610		0.0725426	0.190756
1611		0.0725198	0.190885
1612		0.0724971	0.191014
1613		0.0724743	0.191143
1614		0.0724516	0.191272
1615		0.072429	0.191401
1616		0.0724063	0.19153
1617		0.0723836	0.191659
1618		0.072361	0.191789
1619		0.0723384	0.191918
1620		0.0723158	0.192048
1621		0.0722933	0.192178
1622		0.0722708	0.192307
1623		0.0722482	0.192437
1624		0.0722257	0.192567
1625		0.0722033	0.192697
1626		0.0721808	0.192827
1627		0.0721584	0.192958
1628		0.072136	0.193088
1629		0.0721136	0.193218
1630		0.0720912	0.193349
1631		0.0720689	0.193479
1632		0.0720465	0.19361
1633		0.0720242	0.193741
1634		0.0720019	0.193871
1635		0.0719797	0.194002
1636		0.0719574	0.194133
1637		0.0719352	0.194264
1638		0.071913	0.194396
1639		0.0718908	0.194527
1640		0.0718687	0.194658
1641		0.0718465	0.19479
1642		0.0718244	0.194921
1643		0.0718023	0.195053
1644		0.0717802	0.195184
1645		0.0717581	0.195316
1646		0.0717361	0.195448
1647		0.0717141	0.19558
1648		0.0716921	0.195712
1649		0.0716701	0.195844
1650		0.0716481	0.195977
1651		0.0716262	0.196109
1652		0.0716043	0.196241
1653		0.0715824	0.196374
1654		0.0715605	0.196506
1655		0.0715386	0.196639
1656		0.0715168	0.196772
1657		0.0714949	0.196905
1658		0.0714731	0.197038
1659		0.0714514	0.197171
1660		0.0714296	0.197304
1661		0.0714078	0.197437
1662		0.0713861	0.19757
1663		0.0713644	0.197704
1664		0.0713427	0.197837
1665		0.0713211	0.197971
1666		0.0712994	0.198105
1667		0.0712778	0.198238
1668		0.0712562	0.198372
1669		0.0712346	0.198506
1670		0.071213	0.19864
1671		0.0711915	0.198774
1672		0.07117	0.198909
1673		0.0711484	0.199043
1674		0.071127	0.199177
1675		0.0711055	0.199312
1676		0.071084	0.199446
1677		0.0710626	0.199581
1678		0.0710412	0.199716
1679		0.0710198	0.199851
1680		0.0709984	0.199986
1681		0.0709771	0.200121
1682		0.0709557	0.200256
1683		0.0709344	0.200391
1684		0.0709131	0.200526
1685		0.0708918	0.200662
1686		0.0708706	0.200797
1687		0.0708493	0.200933
1688		0.0708281	0.201068
1689		0.0708069	0.201204
1690		0.0707857	0.20134
1691		0.0707646	0.201476
1692		0.0707434	0.201612
1693		0.0707223	0.201748
1694		0.0707012	0.201884
1695		0.0706801	0.202021
1696		0.070659	0.202157
1697		0.070638	0.202294
1698		0.0706169	0.20243
1699		0.0705959	0.202567
1700		0.0705749	0.202704
1701		0.0705539	0.202841
1702		0.070533	0.202977
1703		0.070512	0.203115
1704		0.0704911	0.203252
1705		0.0704702	0.203389
1706		0.0704493	0.203526
1707		0.0704284	0.203664
1708		0.0704076	0.203801
1709		0.0703868	0.203939
1710		0.070366	0.204077
1711		0.0703452	0.204214
1712		0.0703244	0.204352
1713		0.0703036	0.20449
1714		0.0702829	0.204628
1715		0.0702622	0.204766
1716		0.0702415	0.204905
1717		0.0702208	0.205043
1718		0.0702001	0.205182
1719		0.0701795	0.20532
1720		0.0701588	0.205459
1721		0.0701382	0.205597
1722		0.0701176	0.205736
1723		0.0700971	0.205875
1724		0.0700765	0.206014
1725		0.070056	0.206153
1726		0.0700354	0.206292
1727		0.0700149	0.206432
1728		0.0699944	0.206571
1729		0.069974	0.206711
1730		0.0699535	0.20685
1731		0.0699331	0.20699
1732		0.0699127	0.20713
1733		0.0698923	0.20727
1734		0.0698719	0.207409
1735		0.0698515	0.20755
1736		0.0698312	0.20769
1737		0.0698109	0.20783
1738		0.0697905	0.20797
1739		0.0697703	0.208111
1740		0.06975	0.208251
1741		0.0697297	0.208392
1742		0.0697095	0.208533
1743		0.0696893	0.208673
1744		0.0696691	0.208814
1745		0.0696489	0.208955
1746		0.0696287	0.209096
1747		0.0696085	0.209238
1748		0.0695884	0.209379
1749		0.0695683	0.20952
1750		0.0695482	0.209662
1751		0.0695281	0.209803
1752		0.069508	0.209945
1753		0.069488	0.210087
1754		0.069468	0.210228
1755		0.069448	0.21037
1756		0.069428	0.210512
1757		0.069408	0.210655
1758		0.069388	0.210797
1759		0.0693681	0.210939
1760		0.0693481	0.211082
1761		0.0693282	0.211224
1762		0.0693083	0.211367
1763		0.0692885	0.21151
1764		0.0692686	0.211652
1765		0.0692488	0.211795
1766		0.0692289	0.211938
1767		0.0692091	0.212081
1768		0.0691893	0.212225
1769		0.0691695	0.212368
1770		0.0691498	0.212511
1771		0.06913	0.212655
1772		0.0691103	0.212798
1773		0.0690906	0.212942
1774		0.0690709	0.213086
1775		0.0690512	0.21323
1776		0.0690316	0.213374
1777		0.0690119	0.213518
1778		0.0689923	0.213662
1779		0.0689727	0.213806
1780		0.0689531	0.213951
1781		0.0689335	0.214095
1782		0.068914	0.21424
1783		0.0688944	0.214384
1784		0.0688749	0.214529
1785		0.0688554	0.214674
1786		0.0688359	0.214819
1787		0.0688164	0.214964
1788		0.068797	0.215109
1789		0.0687775	0.215254
1790		0.0687581	0.2154
1791		0.0687387	0.215545
1792		0.0687193	0.215691
1793		0.0686999	0.215836
1794		0.0686806	0.215982
1795		0.0686612	0.216128
1796		0.0686419	0.216274
1797		0.0686226	0.21642
1798		0.0686033	0.216566
1799		0.068584	0.216712
1800		0.0685647	0.216858
1801		0.0685455	0.217005
1802		0.0685262	0.217151
1803		0.068507	0.217298
1804		0.0684878	0.217445
1805		0.0684686	0.217592
1806		0.0684495	0.217739
1807		0.0684303	0.217886
1808		0.0684112	0.218033
1809		0.0683921	0.21818
1810		0.068373	0.218327
1811		0.0683539	0.218475
1812		0.0683348	0.218622
1813		0.0683157	0.21877
1814		0.0682967	0.218918
1815		0.0682777	0.219065
1816		0.0682587	0.219213
1817		0.0682397	0.219361
1818		0.0682207	0.219509
1819		0.0682017	0.219658
1820		0.0681828	0.219806
1821		0.0681638	0.219954
1822		0.0681449	0.220103
1823		0.068126	0.220251
1824		0.0681071	0.2204
1825		0.0680883	0.220549
1826		0.0680694	0.220698
1827		0.0680506	0.220847
1828		0.0680318	0.220996
1829		0.0680129	0.221145
1830		0.0679942	0.221295
1831		0.0679754	0.221444
1832		0.0679566	0.221594
1833		0.0679379	0.221743
1834		0.0679191	0.221893
1835		0.0679004	0.222043
1836		0.0678817	0.222193
1837		0.067863	0.222343
1838		0.0678444	0.222493
1839		0.0678257	0.222643
1840		0.0678071	0.222793
1841		0.0677885	0.222944
1842		0.0677699	0.223094
1843		0.0677513	0.223245
1844		0.0677327	0.223396
1845		0.0677141	0.223547
1846		0.0676956	0.223698
1847		0.067677	0.223849
1848		0.0676585	0.224
1849		0.06764	0.224151
1850		0.0676215	0.224302
1851		0.0676031	0.224454
1852		0.0675846	0.224605
1853		0.0675662	0.224757
1854		0.0675477	0.224909
1855		0.0675293	0.225061
1856		0.0675109	0.225213
1857		0.0674926	0.225365
1858		0.0674742	0.225517
1859		0.0674558	0.225669
1860		0.0674375	0.225822
1861		0.0674192	0.225974
1862		0.0674009	0.226127
1863		0.0673826	0.226279
1864		0.0673643	0.226432
1865		0.067346	0.226585
1866		0.0673278	0.226738
1867		0.0673096	0.226891
1868		0.0672913	0.227044
1869		0.0672731	0.227198
1870		0.0672549	0.227351
1871		0.0672368	0.227504
1872		0.0672186	0.227658
1873		0.0672005	0.227812
1874		0.0671823	0.227966
1875		0.0671642	0.22812
1876		0.0671461	0.228274
1877		0.067128	0.228428
1878		0.0671099	0.228582
1879		0.0670919	0.228736
1880		0.0670738	0.228891
1881		0.0670558	0.229045
1882		0.0670378	0.2292
1883		0.0670198	0.229355
1884		0.0670018	0.22951
1885		0.0669838	0.229665
1886		0.0669659	0.22982
1887		0.0669479	0.229975
1888		0.06693	0.23013
1889		0.0669121	0.230286
1890		0.0668942	0.230441
1891		0.0668763	0.230597
1892		0.0668584	0.230752
1893		0.0668406	0.230908
1894		0.0668227	0.231064
1895		0.0668049	0.23122
1896		0.0667871	0.231376
1897		0.0667693	0.231532
1898		0.0667515	0.231689
1899		0.0667337	0.231845
1900		0.066716	0.232002
1901		0.0666982	0.232158
1902		0.0666805	0.232315
1903		0.0666628	0.232472
1904		0.0666451	0.232629
1905		0.0666274	0.232786
1906		0.0666097	0.232943
1907		0.0665921	0.233101
1908		0.0665744	0.233258
1909		0.0665568	0.233415
1910		0.0665392	0.233573
1911		0.0665215	0.233731
1912		0.066504	0.233889
1913		0.0664864	0.234047
1914		0.0664688	0.234205
1915		0.0664513	0.234363
1916		0.0664337	0.234521
1917		0.0664162	0.234679
1918		0.0663987	0.234838
1919		0.0663812	0.234996
1920		0.0663637	0.235155
1921		0.0663463	0.235314
1922		0.0663288	0.235473
1923		0.0663114	0.235632
1924		0.0662939	0.235791
1925		0.0662765	0.23595
1926		0.0662591	0.236109
1927		0.0662417	0.236269
1928		0.0662244	0.236428
1929		0.066207	0.236588
1930		0.0661897	0.236748
1931		0.0661723	0.236908
1932		0.066155	0.237068
1933		0.0661377	0.237228
1934		0.0661204	0.237388
1935		0.0661031	0.237548
1936		0.0660859	0.237708
1937		0.0660686	0.237869
1938		0.0660514	0.23803
1939		0.0660342	0.23819
1940		0.066017	0.238351
1941		0.0659998	0.238512
1942		0.0659826	0.238673
1943		0.0659654	0.238834
1944		0.0659483	0.238996
1945		0.0659311	0.239157
1946		0.065914	0.239318
1947		0.0658969	0.23948
1948		0.0658798	0.239642
1949		0.0658627	0.239804
1950		0.0658456	0.239965
1951		0.0658285	0.240127
1952		0.0658115	0.24029
1953		0.0657944	0.240452
1954		0.0657774	0.240614
1955		0.0657604	0.240777
1956		0.0657434	0.240939
1957		0.0657264	0.241102
1958		0.0657094	0.241265
1959		0.0656925	0.241428
1960		0.0656755	0.241591
1961		0.0656586	0.241754
1962		0.0656417	0.241917
1963		0.0656248	0.24208
1964		0.0656079	0.242244
1965		0.065591	0.242407
1966		0.0655741	0.242571
1967		0.0655573	0.242735
1968		0.0655404	0.242899
1969		0.0655236	0.243063
1970		0.0655068	0.243227
1971		0.06549	0.243391
1972		0.0654732	0.243556
1973		0.0654564	0.24372
1974		0.0654396	0.243885
1975		0.0654229	0.244049
1976		0.0654061	0.244214
1977		0.0653894	0.244379
1978		0.0653727	0.244544
1979		0.065356	0.244709
1980		0.0653393	0.244874
1981		0.0653226	0.24504
1982		0.065306	0.245205
1983		0.0652893	0.245371
1984		0.0652727	0.245536
1985		0.0652561	0.245702
1986		0.0652394	0.245868
1987		0.0652228	0.246034
1988		0.0652063	0.2462
1989		0.0651897	0.246366
1990		0.0651731	0.246533
1991		0.0651566	0.246699
1992		0.06514	0.246866
1993		0.0651235	0.247033
1994		0.065107	0.247199
1995		0.0650905	0.247366
1996		0.065074	0.247533
1997		0.0650575	0.2477
1998		0.0650411	0.247868
1999		0.0650246	0.248035
2000		0.0650082	0.248203
2001		0.0649917	0.24837
2002		0.0649753	0.248538
2003		0.0649589	0.248706
2004		0.0649425	0.248874
2005		0.0649262	0.249042
2006		0.0649098	0.24921
2007		0.0648934	0.249378
2008		0.0648771	0.249546
2009		0.0648608	0.249715
2010		0.0648445	0.249884
2011		0.0648282	0.250052
2012		0.0648119	0.250221
2013		0.0647956	0.25039
2014		0.0647793	0.250559
2015		0.0647631	0.250728
2016		0.0647468	0.250898
2017		0.0647306	0.251067
2018		0.0647144	0.251237
2019		0.0646982	0.251406
2020		0.064682	0.251576
2021		0.0646658	0.251746
2022		0.0646496	0.251916
2023		0.0646335	0.252086
2024		0.0646173	0.252256
2025		0.0646012	0.252426
2026		0.0645851	0.252597
2027		0.064569	0.252767
2028		0.0645529	0.252938
2029		0.0645368	0.253109
2030		0.0645207	0.25328
2031		0.0645046	0.253451
2032		0.0644886	0.253622
2033		0.0644725	0.253793
2034		0.0644565	0.253965
2035		0.0644405	0.254136
2036		0.0644245	0.254308
2037		0.0644085	0.254479
2038		0.0643925	0.254651
2039		0.0643766	0.254823
2040		0.0643606	0.254995
2041		0.0643447	0.255167
2042		0.0643287	0.25534
2043		0.0643128	0.255512
2044		0.0642969	0.255685
2045		0.064281	0.255857
2046		0.0642651	0.25603
2047		0.0642492	0.256203
2048		0.0642334	0.256376
[truncated: 1,952 more rows]
